# Supplementary material for: Timing of integration into the chromosome is critical for the fitness of an integrative and conjugative element and its bacterial host
Source: PLoS Genet. 2023 Feb 13;19(2):e1010524. doi: 10.1371/journal.pgen.1010524 (PMC9956884; doi:10.1371/journal.pgen.1010524)
Supplement: S1 Data — The excel spreadsheet contains the underlying data for the experiments presented in tables and figures. (XLSX) [file pgen.1010524.s013.xlsx]

## Sheet: Table 1 - Mating Efficiencies
	Experiment 1
	2 hours						3 hours
	CFUs						CFUs
DxR	Donor	Transconjugant	Recipient	% transfer		DxR	Donor	Transconjugant	Recipient	% transfer
78X103	390400000	32700000	219000000	0.0837602		78X103	390400000	103650000	211500000	0.265497
78X379	371200000	25800000	190500000	0.0695043		78X379	371200000	98100000	229500000	0.264278
207X103	390600000	1020000	196500000	0.00261137		207X103	390600000	56850000	234000000	0.145545
207X379	255150000	840000	117000000	0.00329218		207X379	255150000	116850000	325500000	0.457966
	Experiment 2
	2 hours						3 hours
	CFUs						CFUs
DxR	Donor	Transconjugant	Recipient	% transfer		DxR	Donor	Transconjugant	Recipient	% transfer
78X103	356000000	27150000	216000000	0.076264		78X103	356000000	103800000	283500000	0.291573
78X379	397070000	30300000	178500000	0.076309		78X379	397070000	107100000	373500000	0.269726
207X103	354050000	1410000	219000000	0.00398249		207X103	354050000	55350000	253500000	0.156334
207X379	384060000	5490000	285000000	0.0142946		207X379	384060000	102000000	421500000	0.265584
	Experiment 3
	2 hours						3 hours
	CFUs						CFUs
DxR	Donor	Transconjugant	Recipient	% transfer		DxR	Donor	Transconjugant	Recipient	% transfer
78X103	324820000	40950000	313500000	0.12607		78X103	324820000	118050000	334500000	0.363432
78X379	342200000	26250000	220500000	0.0767095		78X379	342200000	82350000	273000000	0.240649
207X103	322240000	3525000	280500000	0.0109391		207X103	322240000	66750000	396000000	0.207144
207X379	4.7257e+08	9450000	231000000	0.019997		207X379	4.7257e+08	121950000	463500000	0.258057

## Sheet: Fig 2 A - qPCR
Experiment 1				Experiment 2				Experiment 3
Target	Sample	Cq	Dilution Factor	Target	Sample	Cq	Dilution Factor	Target	Sample	Cq	Dilution Factor
attR	78X103_2	24.3078	2	attR	78X103_2	25.0859	2	attR	78X103_2	23.2807	2
attR	78X103_2	24.1444	2	attR	78X103_2	24.957	2	attR	78X103_2	23.208	2
attR	78X103_2	24.318	2	attR	78X103_2	25.0462	2	attR	78X103_2	23.3071	2
attR	78X103_2	25.0269	4	attR	78X103_2	25.8314	4	attR	78X103_2	24.2576	4
attR	78X103_2	24.9532	4	attR	78X103_2	25.772	4	attR	78X103_2	24.1002	4
attR	78X103_2	25.0115	4	attR	78X103_2	25.6941	4	attR	78X103_2	24.1077	4
attR	78X103_2	25.837	8	attR	78X103_2	26.6308	8	attR	78X103_2	24.9404	8
attR	78X103_2	25.7815	8	attR	78X103_2	26.5633	8	attR	78X103_2	24.9588	8
attR	78X103_2	25.8117	8	attR	78X103_2	26.5977	8	attR	78X103_2	25.0291	8
attR	78X103_2	26.7719	16	attR	78X103_2	27.4212	16	attR	78X103_2	25.8881	16
attR	78X103_2	26.6251	16	attR	78X103_2	27.4465	16	attR	78X103_2	26.0724	16
attR	78X103_2	26.9344	16	attR	78X103_2	27.4806	16	attR	78X103_2	25.9659	16
attR	207X103_2	35.3373	2	attR	207X103_2	28.2522	2	attR	207X103_2	25.9988	2
attR	207X103_2	35.9497	2	attR	207X103_2	27.995	2	attR	207X103_2	25.8647	2
attR	207X103_2	36.8402	2	attR	207X103_2	28.0045	2	attR	207X103_2	25.9567	2
attR	207X103_2	29.5989	4	attR	207X103_2	28.7739	4	attR	207X103_2	26.6614	4
attR	207X103_2	29.3086	4	attR	207X103_2	28.7238	4	attR	207X103_2	26.6204	4
attR	207X103_2	29.2772	4	attR	207X103_2	28.8163	4	attR	207X103_2	26.7925	4
attR	207X103_2	28.5889	8	attR	207X103_2	29.4514	8	attR	207X103_2	27.9519	8
attR	207X103_2	28.4344	8	attR	207X103_2	29.6425	8	attR	207X103_2	28.0101	8
attR	207X103_2	28.4233	8	attR	207X103_2	29.736	8	attR	207X103_2	27.8591	8
attR	207X103_2	29.0506	16	attR	207X103_2	30.6237	16	attR	207X103_2	28.6727	16
attR	207X103_2	29.1661	16	attR	207X103_2	30.3102	16	attR	207X103_2	28.7549	16
attR	207X103_2	29.0947	16	attR	207X103_2	30.4903	16	attR	207X103_2	28.9894	16
attR	207X379_2	28.0659	2	attR	207X379_2		2	attR	207X379_2	25.6485	2
attR	207X379_2	27.8624	2	attR	207X379_2		2	attR	207X379_2	25.6322	2
attR	207X379_2	27.8609	2	attR	207X379_2		2	attR	207X379_2	25.7024	2
attR	207X379_2	28.7293	4	attR	207X379_2		4	attR	207X379_2	26.3698	4
attR	207X379_2	28.6896	4	attR	207X379_2		4	attR	207X379_2	26.3928	4
attR	207X379_2	28.5113	4	attR	207X379_2		4	attR	207X379_2	26.447	4
attR	207X379_2	29.3963	8	attR	207X379_2	32.559	8	attR	207X379_2	27.2082	8
attR	207X379_2	29.2515	8	attR	207X379_2	33.3023	8	attR	207X379_2	27.2333	8
attR	207X379_2	29.3052	8	attR	207X379_2	33.1049	8	attR	207X379_2	27.3668	8
attR	207X379_2	30.1356	16	attR	207X379_2	32.2904	16	attR	207X379_2	28.1062	16
attR	207X379_2	30.1441	16	attR	207X379_2	32.5588	16	attR	207X379_2	28.1947	16
attR	207X379_2	30.2069	16	attR	207X379_2	32.1662	16	attR	207X379_2	28.2468	16
attR	078X103_3	18.4097	2	attR	78X103_3	19.0957	2	attR	78X103_3	19.5756	2
attR	078X103_3	18.4701	2	attR	78X103_3	18.9554	2	attR	78X103_3	19.369	2
attR	078X103_3	18.4102	2	attR	78X103_3	18.9781	2	attR	78X103_3	19.2474	2
attR	078X103_3	19.3063	4	attR	78X103_3	19.7966	4	attR	78X103_3	20.3143	4
attR	078X103_3	19.1526	4	attR	78X103_3	19.7147	4	attR	78X103_3	20.1468	4
attR	078X103_3	19.2626	4	attR	78X103_3	19.676	4	attR	78X103_3	20.1738	4
attR	078X103_3	20.0677	8	attR	78X103_3	20.3281	8	attR	78X103_3	21.0795	8
attR	078X103_3	20.052	8	attR	78X103_3	20.2936	8	attR	78X103_3	21.1488	8
attR	078X103_3	20.0593	8	attR	78X103_3	20.2551	8	attR	78X103_3	21.0832	8
attR	078X103_3	20.9439	16	attR	78X103_3	20.9427	16	attR	78X103_3	22.0585	16
attR	078X103_3	21.0933	16	attR	78X103_3	20.9035	16	attR	78X103_3	22.248	16
attR	078X103_3	21.0682	16	attR	78X103_3	20.8646	16	attR	78X103_3	22.2008	16
attR	207X103_3	20.0941	16	attR	207X103_3	21.2314	16	attR	207X103_3	22.4892	16
attR	207X103_3	20.2487	16	attR	207X103_3	21.2768	16	attR	207X103_3	22.3146	16
attR	207X103_3	20.3421	16	attR	207X103_3	21.7807	16	attR	207X103_3	22.3725	16
attR	207X103_3	21.1435	32	attR	207X103_3	21.5766	32	attR	207X103_3	23.3649	32
attR	207X103_3	20.276	32	attR	207X103_3	21.543	32	attR	207X103_3	23.3357	32
attR	207X103_3	21.1212	32	attR	207X103_3	21.5148	32	attR	207X103_3	23.2838	32
attR	207X103_3	21.989	64	attR	207X103_3	22.3753	64	attR	207X103_3	24.2392	64
attR	207X103_3	22.0279	64	attR	207X103_3	22.4381	64	attR	207X103_3	24.2434	64
attR	207X103_3	21.9768	64	attR	207X103_3	22.1794	64	attR	207X103_3	24.2883	64
attR	207X103_3	22.8009	128	attR	207X103_3	33.5498	128	attR	207X103_3	25.1982	128
attR	207X103_3	22.923	128	attR	207X103_3	30.4962	128	attR	207X103_3	25.2099	128
attR	207X103_3	22.7964	128	attR	207X103_3	34.3039	128	attR	207X103_3	25.1973	128
attR	207X379_3	20.5239	16	attR	207X379_3	21.3807	16	attR	207X379_3	20.3547	16
attR	207X379_3	20.5033	16	attR	207X379_3	21.1821	16	attR	207X379_3	20.2194	16
attR	207X379_3	20.5216	16	attR	207X379_3	21.306	16	attR	207X379_3	20.3256	16
attR	207X379_3	21.4382	32	attR	207X379_3	22.1235	32	attR	207X379_3	21.2256	32
attR	207X379_3	21.3377	32	attR	207X379_3	22.1747	32	attR	207X379_3	21.1667	32
attR	207X379_3	21.4031	32	attR	207X379_3	22.1422	32	attR	207X379_3	21.1746	32
attR	207X379_3	22.3162	64	attR	207X379_3	23.0568	64	attR	207X379_3	22.1201	64
attR	207X379_3	22.3803	64	attR	207X379_3	23.1203	64	attR	207X379_3	22.062	64
attR	207X379_3	22.3117	64	attR	207X379_3	23.0726	64	attR	207X379_3	22.0817	64
attR	207X379_3	23.2034	128	attR	207X379_3	24.2279	128	attR	207X379_3	22.9962	128
attR	207X379_3	23.3269	128	attR	207X379_3	24.1541	128	attR	207X379_3	23.0729	128
attR	207X379_3	23.3338	128	attR	207X379_3	24.1861	128	attR	207X379_3	23.1202	128
MLS	78X103_2	21.4747	200	MLS	78X103_2	21.256	200	MLS	78X103_2	21.9689	200
MLS	78X103_2	21.5371	200	MLS	78X103_2	21.2786	200	MLS	78X103_2	21.8994	200
MLS	78X103_2	21.3295	200	MLS	78X103_2	21.1971	200	MLS	78X103_2	21.8796	200
MLS	78X103_2	22.3608	400	MLS	78X103_2	22.2164	400	MLS	78X103_2	23.0026	400
MLS	78X103_2	22.3919	400	MLS	78X103_2	22.1569	400	MLS	78X103_2	22.9273	400
MLS	78X103_2	22.3599	400	MLS	78X103_2	22.1355	400	MLS	78X103_2	22.84	400
MLS	78X103_2	23.553	800	MLS	78X103_2	23.1183	800	MLS	78X103_2	23.9511	800
MLS	78X103_2	23.5421	800	MLS	78X103_2	23.0586	800	MLS	78X103_2	23.8711	800
MLS	78X103_2	23.5525	800	MLS	78X103_2	23.0797	800	MLS	78X103_2	24.0384	800
MLS	78X103_2	24.4678	1600	MLS	78X103_2	24.0417	1600	MLS	78X103_2	24.9018	1600
MLS	78X103_2	24.5217	1600	MLS	78X103_2	24.1297	1600	MLS	78X103_2	24.8071	1600
MLS	78X103_2	24.5417	1600	MLS	78X103_2	24.0381	1600	MLS	78X103_2	24.9121	1600
MLS	207X103_2	22.5898	200	MLS	207X103_2	22.32	200	MLS	207X103_2	22.856	200
MLS	207X103_2	22.5934	200	MLS	207X103_2	22.4009	200	MLS	207X103_2	22.7913	200
MLS	207X103_2	22.5161	200	MLS	207X103_2	22.3391	200	MLS	207X103_2	22.7522	200
MLS	207X103_2	23.721	400	MLS	207X103_2	23.5188	400	MLS	207X103_2	23.7469	400
MLS	207X103_2	23.7052	400	MLS	207X103_2	23.5103	400	MLS	207X103_2	23.8746	400
MLS	207X103_2	23.6322	400	MLS	207X103_2	23.3912	400	MLS	207X103_2	23.5044	400
MLS	207X103_2	24.8832	800	MLS	207X103_2	24.3412	800	MLS	207X103_2	24.7761	800
MLS	207X103_2	24.829	800	MLS	207X103_2	24.2996	800	MLS	207X103_2	24.7129	800
MLS	207X103_2	24.9255	800	MLS	207X103_2	24.4255	800	MLS	207X103_2	24.7422	800
MLS	207X103_2	25.7853	1600	MLS	207X103_2	25.3209	1600	MLS	207X103_2	38.2708	1600
MLS	207X103_2	25.7518	1600	MLS	207X103_2	25.308	1600	MLS	207X103_2	37.1119	1600
MLS	207X103_2	25.65	1600	MLS	207X103_2	25.3087	1600	MLS	207X103_2	38.0681	1600
MLS	207X379_2	21.9836	200	MLS	207X379_2	22.5568	200	MLS	207X379_2	20.6375	200
MLS	207X379_2	21.8446	200	MLS	207X379_2	22.5042	200	MLS	207X379_2	20.5571	200
MLS	207X379_2	21.734	200	MLS	207X379_2	22.3902	200	MLS	207X379_2	20.5535	200
MLS	207X379_2	23.1031	400	MLS	207X379_2	23.3727	400	MLS	207X379_2	21.4797	200
MLS	207X379_2	23.0254	400	MLS	207X379_2	23.3643	400	MLS	207X379_2	21.4853	400
MLS	207X379_2	23.0173	400	MLS	207X379_2	23.4429	400	MLS	207X379_2	21.4335	400
MLS	207X379_2	24.1268	800	MLS	207X379_2	24.4036	800	MLS	207X379_2	22.4367	400
MLS	207X379_2	24.1805	800	MLS	207X379_2	24.2421	800	MLS	207X379_2	22.3937	800
MLS	207X379_2	24.1394	800	MLS	207X379_2	24.3331	800	MLS	207X379_2	22.3992	800
MLS	207X379_2	25.0633	1600	MLS	207X379_2	27.2273	1600	MLS	207X379_2	23.3782	800
MLS	207X379_2	25.0461	1600	MLS	207X379_2	27.2475	1600	MLS	207X379_2	23.3939	1600
MLS	207X379_2	25.1005	1600	MLS	207X379_2	27.3584	1600	MLS	207X379_2	23.6525	1600
MLS	078X103_3	21.7143	200	MLS	078X103_3	21.5057	200	MLS	78X103_3	22.9574	200
MLS	078X103_3	22.0293	200	MLS	078X103_3	21.3333	200	MLS	78X103_3	22.8897	200
MLS	078X103_3	21.4672	200	MLS	078X103_3	21.3314	200	MLS	78X103_3	22.7018	200
MLS	078X103_3	22.4122	400	MLS	078X103_3	22.277	400	MLS	78X103_3	23.645	400
MLS	078X103_3	22.4173	400	MLS	078X103_3	22.303	400	MLS	78X103_3	23.7597	400
MLS	078X103_3	22.42	400	MLS	078X103_3	22.2551	400	MLS	78X103_3	23.6257	400
MLS	078X103_3	23.4823	800	MLS	078X103_3	23.208	800	MLS	78X103_3	24.6031	800
MLS	078X103_3	23.544	800	MLS	078X103_3	23.2286	800	MLS	78X103_3	24.6319	800
MLS	078X103_3	23.5376	800	MLS	078X103_3	23.2498	800	MLS	78X103_3	24.5435	800
MLS	078X103_3	24.4332	1600	MLS	078X103_3	24.1962	1600	MLS	78X103_3	25.4795	1600
MLS	078X103_3	24.4769	1600	MLS	078X103_3	24.194	1600	MLS	78X103_3	25.4086	1600
MLS	078X103_3	24.4882	1600	MLS	078X103_3	24.2083	1600	MLS	78X103_3	25.4734	1600
MLS	207X103_3	20.7928	200	MLS	207X103_3	21.1576	200	MLS	207X103_3	22.1936	200
MLS	207X103_3	20.7767	200	MLS	207X103_3	21.0917	200	MLS	207X103_3	22.1658	200
MLS	207X103_3	20.7079	200	MLS	207X103_3	21.0819	200	MLS	207X103_3	22.0691	200
MLS	207X103_3	21.5569	400	MLS	207X103_3	22.0595	400	MLS	207X103_3	23.0694	400
MLS	207X103_3	21.5291	400	MLS	207X103_3	22.0009	400	MLS	207X103_3	23.0358	400
MLS	207X103_3	21.6926	400	MLS	207X103_3	22.0095	400	MLS	207X103_3	22.9797	400
MLS	207X103_3	22.589	800	MLS	207X103_3	22.9098	800	MLS	207X103_3	24.0324	800
MLS	207X103_3	22.516	800	MLS	207X103_3	22.8202	800	MLS	207X103_3	24.0088	800
MLS	207X103_3	22.5591	800	MLS	207X103_3	22.9616	800	MLS	207X103_3	23.9306	800
MLS	207X103_3	23.0778	1600	MLS	207X103_3	23.6004	1600	MLS	207X103_3	24.9987	1600
MLS	207X103_3	23.6385	1600	MLS	207X103_3	23.6053	1600	MLS	207X103_3	24.8998	1600
MLS	207X103_3	23.5897	1600	MLS	207X103_3	23.6387	1600	MLS	207X103_3	24.9786	1600
MLS	207X379_3	21.1033	200	MLS	207X379_3	21.6431	200	MLS	78X379_3	21.2759	200
MLS	207X379_3	21.0542	200	MLS	207X379_3	21.5184	200	MLS	78X379_3	21.3198	200
MLS	207X379_3	20.9483	200	MLS	207X379_3	21.4124	200	MLS	78X379_3	21.1236	200
MLS	207X379_3	21.9796	400	MLS	207X379_3	22.5429	400	MLS	78X379_3	21.2408	400
MLS	207X379_3	22.0158	400	MLS	207X379_3	22.4756	400	MLS	78X379_3	22.223	400
MLS	207X379_3	21.8469	400	MLS	207X379_3	22.4503	400	MLS	78X379_3	22.1261	400
MLS	207X379_3	22.964	800	MLS	207X379_3	23.3043	800	MLS	78X379_3	23.0433	800
MLS	207X379_3	22.9077	800	MLS	207X379_3	23.2974	800	MLS	78X379_3	23.0562	800
MLS	207X379_3	23.007	800	MLS	207X379_3	23.2015	800	MLS	78X379_3	23.1077	800
MLS	207X379_3	24.0828	1600	MLS	207X379_3	24.3561	1600	MLS	78X379_3	24.0842	1600
MLS	207X379_3	24.0002	1600	MLS	207X379_3	24.3396	1600	MLS	78X379_3	24.0988	1600
MLS	207X379_3	24.0228	1600	MLS	207X379_3	24.3277	1600	MLS	78X379_3	24.0896	1600

## Sheet: Transconjugant Lysis
	Field	# Transconjugants	# Transconjugants Died	% Transconjugants Died
SAM472X271	1	162	16	0.0987654
	2	116	7	0.0603448
	3	135	11	0.0814815
	5	137	3	0.0218978
	6	102	10	0.0980392
	7	80	4	0.05
	Total	732	51	0.0696721
	Field	# Transconjugants	# Transconjugants Died	% Transconjugants Died
SAM288X271	1	48	0	0
	2	55	0	0
	3	37	0	0
	4	25	0	0
	5	32	0	0
	6	30	0	0
	7	52	0	0
	8	41	0	0
	9	46	0	0
	10	35	0	0
	11	42	0	0
	12	57	0	0
	13	33	0	0
	14	72	0	0
	15	30	0	0
	Total	635	0	0

## Sheet: Cre-Mating Efficiency
	Experiment 1
	2 hours						3 hours
	CFUs						CFUs
DxR	Donor	Transconjugant	Recipient	% transfer		DxR	Donor	Transconjugant	Recipient	% transfer
830X599	3.83089e+08	70800000	294000000	0.184813		830X599	3.83089e+08	147000000	436500000	0.383723
830X599	3.83089e+08	59550000	229500000	0.155447
	Experiment 2
	2 hours						3 hours
	CFUs						CFUs
DxR	Donor	Transconjugant	Recipient	% transfer		DxR	Donor	Transconjugant	Recipient	% transfer
892X599	3.46382e+08	15900	180000000	4.59031e-05		892X599	3.46382e+08	195000	336000000	0.000562963
892X599	3.46382e+08	18450	229500000	5.3265e-05
	Experiment 3
	2 hours						3 hours
	CFUs						CFUs
DxR	Donor	Transconjugant	Recipient	% transfer		DxR	Donor	Transconjugant	Recipient	% transfer
892X599	3.28148e+08	36000	256500000	0.000109707
	Experiment 4
	2 hours						3 hours
	CFUs						CFUs
DxR	Donor	Transconjugant	Recipient	% transfer		DxR	Donor	Transconjugant	Recipient	% transfer
830X599	3.71717e+08	61200000	333000000	0.164641
	Experiment 5
	2 hours						3 hours
	CFUs						CFUs
DxR	Donor	Transconjugant	Recipient	% transfer		DxR	Donor	Transconjugant	Recipient	% transfer
892X599	3.46382e+08	15450	211500000	4.4604e-05
892X599	3.46382e+08	7050	223500000	2.03533e-05
	Experiment 6
	2 hours						3 hours
	CFUs						CFUs
DxR	Donor	Transconjugant	Recipient	% transfer		DxR	Donor	Transconjugant	Recipient	% transfer
830X599	2.87511e+08	72000000	250500000	0.250425
830X599	2.87511e+08	60900000	301500000	0.211818
	Experiment 7
	2 hours						3 hours
	CFUs						CFUs
DxR	Donor	Transconjugant	Recipient	% transfer		DxR	Donor	Transconjugant	Recipient	% transfer
892X599	2.05702e+08	51000	264000000	0.000247932		892X599	2.05702e+08	405000	370500000	0.00196887
892X599	2.05702e+08	61500	258000000	0.000298977		892X599	2.05702e+08	465000	292500000	0.00226055
	Experiment 8
	2 hours						3 hours
	CFUs						CFUs
DxR	Donor	Transconjugant	Recipient	% transfer		DxR	Donor	Transconjugant	Recipient	% transfer
830X599	3.27257e+08	42600000	327000000	0.130173		830X599	3.27257e+08	132000000	463500000	0.403353
830X599	3.27257e+08	39150000	285000000	0.119631		830X599	3.27257e+08	148500000	444000000	0.453772

## Sheet: Cre_qPCR
Experiment 1				Experiment 2				Experiment 3				Experiment 4				Experiment 5				Experiment 6				Experiment 7				Experiment 8
Target	Sample	Cq	Dilution Factor	Target	Sample	Cq	Dilution Factor	Target	Sample	Cq	Dilution Factor	Target	Sample	Cq	Dilution Factor	Target	Sample	Cq	Dilution Factor	Target	Sample	Cq	Dilution Factor	Target	Sample	Cq	Dilution Factor	Target	Sample	Cq	Dilution Factor
spc	830X599_1_2	21.8161	20	spc	892X599_1_2	22.2836	20	spc	892X599_2_2	22.7614	20	spc	830X599_1_2	22.01	20	spc	892X599_1_2	23.6286	20	spc	830X599_1_2	22.75	20	spc	892X599_1_2	23.85	20	spc	830X599_1_2	23.22	20
spc	830X599_1_2	21.7293	20	spc	892X599_1_2	22.228	20	spc	892X599_2_2	22.7701	20	spc	830X599_1_2	21.89	20	spc	892X599_1_2	23.4378	20	spc	830X599_1_2	22.58	20	spc	892X599_1_2	23.73	20	spc	830X599_1_2	23.2	20
spc	830X599_1_2	21.6282	20	spc	892X599_1_2	22.2643	20	spc	892X599_2_2	22.8119	20	spc	830X599_1_2	21.77	20	spc	892X599_1_2	23.4877	20	spc	830X599_1_2	22.74	20	spc	892X599_1_2	23.65	20	spc	830X599_1_2	23.13	20
spc	830X599_1_2	22.6044	40	spc	892X599_1_2	23.1629	40	spc	892X599_2_2	23.4842	40	spc	830X599_1_2	22.83	40	spc	892X599_1_2	24.5432	40	spc	830X599_1_2	23.4	40	spc	892X599_1_2	24.75	40	spc	830X599_1_2	24.14	40
spc	830X599_1_2	22.555	40	spc	892X599_1_2	23.0849	40	spc	892X599_2_2	23.4994	40	spc	830X599_1_2	22.67	40	spc	892X599_1_2	24.3723	40	spc	830X599_1_2	23.49	40	spc	892X599_1_2	24.69	40	spc	830X599_1_2	24.09	40
spc	830X599_1_2	22.5231	40	spc	892X599_1_2	23.0334	40	spc	892X599_2_2	23.4297	40	spc	830X599_1_2	22.66	40	spc	892X599_1_2	24.1772	40	spc	830X599_1_2	23.47	40	spc	892X599_1_2	24.55	40	spc	830X599_1_2	24.06	40
spc	830X599_1_2	23.4643	80	spc	892X599_1_2	24.0331	80	spc	892X599_2_2	24.3741	80	spc	830X599_1_2	23.56	80	spc	892X599_1_2	25.3896	80	spc	830X599_1_2	24.29	80	spc	892X599_1_2	25.72	80	spc	830X599_1_2	25.08	80
spc	830X599_1_2	23.4517	80	spc	892X599_1_2	23.9806	80	spc	892X599_2_2	24.4283	80	spc	830X599_1_2	23.24	80	spc	892X599_1_2	25.4162	80	spc	830X599_1_2	24.43	80	spc	892X599_1_2	25.5	80	spc	830X599_1_2	24.99	80
spc	830X599_1_2	23.5261	80	spc	892X599_1_2	23.9471	80	spc	892X599_2_2	24.395	80	spc	830X599_1_2	23.61	80	spc	892X599_1_2	25.2045	80	spc	830X599_1_2	24.39	80	spc	892X599_1_2	25.55	80	spc	830X599_1_2	25.1	80
spc	830X599_1_2	24.5582	160	spc	892X599_1_2	24.8938	160	spc	892X599_2_2	25.3721	160	spc	830X599_1_2	24.59	160	spc	892X599_1_2	26.2191	160	spc	830X599_1_2	25.22	160	spc	892X599_1_2	26.53	160	spc	830X599_1_2	26.05	160
spc	830X599_1_2	24.4857	160	spc	892X599_1_2	24.9887	160	spc	892X599_2_2	25.3303	160	spc	830X599_1_2	24.61	160	spc	892X599_1_2	26.3206	160	spc	830X599_1_2	25.45	160	spc	892X599_1_2	26.67	160	spc	830X599_1_2	26.16	160
spc	830X599_1_2	24.5969	160	spc	892X599_1_2	24.959	160	spc	892X599_2_2	25.3341	160	spc	830X599_1_2	24.56	160	spc	892X599_1_2	26.2634	160	spc	830X599_1_2	25.42	160	spc	892X599_1_2	26.51	160	spc	830X599_1_2	26.08	160
spc	830X599_2_2	21.6261	20	spc	892X599_2_2	21.7001	20	mls	892X599_2_2	21.7214	200	mls	830X599_1_2	22.982	200	spc	892X599_2_2	23.6168	20	spc	830X599_2_2	22.74	20	spc	892X599_2_2	24.8175	20	spc	830X599_2_2	22.23	20
spc	830X599_2_2	21.5542	20	spc	892X599_2_2	21.5277	20	mls	892X599_2_2	21.5157	200	mls	830X599_1_2	21.6936	200	spc	892X599_2_2	23.4327	20	spc	830X599_2_2	22.63	20	spc	892X599_2_2	24.6697	20	spc	830X599_2_2	22.08	20
spc	830X599_2_2	21.4792	20	spc	892X599_2_2	21.483	20	mls	892X599_2_2	21.6084	200	mls	830X599_1_2	21.4198	200	spc	892X599_2_2	23.4187	20	spc	830X599_2_2	22.56	20	spc	892X599_2_2	24.5971	20	spc	830X599_2_2	22.04	20
spc	830X599_2_2	22.418	40	spc	892X599_2_2	22.5573	40	mls	892X599_2_2	22.6118	400	mls	830X599_1_2	22.5229	400	spc	892X599_2_2	24.4554	40	spc	830X599_2_2	23.45	40	spc	892X599_2_2	25.6008	40	spc	830X599_2_2	23.06	40
spc	830X599_2_2	22.5043	40	spc	892X599_2_2	22.4273	40	mls	892X599_2_2	22.6105	400	mls	830X599_1_2	22.4165	400	spc	892X599_2_2	24.4056	40	spc	830X599_2_2	23.5	40	spc	892X599_2_2	25.5689	40	spc	830X599_2_2	23.11	40
spc	830X599_2_2	22.3796	40	spc	892X599_2_2	22.4669	40	mls	892X599_2_2	22.588	400	mls	830X599_1_2	22.3946	400	spc	892X599_2_2	24.3632	40	spc	830X599_2_2	23.47	40	spc	892X599_2_2	25.59	40	spc	830X599_2_2	23.05	40
spc	830X599_2_2	23.2643	80	spc	892X599_2_2	23.3864	80	mls	892X599_2_2	23.6393	800	mls	830X599_1_2	23.3199	800	spc	892X599_2_2	25.3006	80	spc	830X599_2_2	24.39	80	spc	892X599_2_2	26.5456	80	spc	830X599_2_2	24.09	80
spc	830X599_2_2	23.3267	80	spc	892X599_2_2	23.2998	80	mls	892X599_2_2	23.6864	800	mls	830X599_1_2	23.3832	800	spc	892X599_2_2	25.2366	80	spc	830X599_2_2	24.24	80	spc	892X599_2_2	26.5089	80	spc	830X599_2_2	24.01	80
spc	830X599_2_2	23.3317	80	spc	892X599_2_2	23.436	80	mls	892X599_2_2	23.6196	800	mls	830X599_1_2	23.3445	800	spc	892X599_2_2	25.2151	80	spc	830X599_2_2	24.36	80	spc	892X599_2_2	26.4169	80	spc	830X599_2_2	24.02	80
spc	830X599_2_2	24.2904	160	spc	892X599_2_2	24.4003	160	mls	892X599_2_2	24.7744	1600	mls	830X599_1_2	24.3019	1600	spc	892X599_2_2	26.1336	160	spc	830X599_2_2	25.19	160	spc	892X599_2_2	27.4559	160	spc	830X599_2_2	25.15	160
spc	830X599_2_2	24.272	160	spc	892X599_2_2	24.5517	160	mls	892X599_2_2	24.7791	1600	mls	830X599_1_2	24.3111	1600	spc	892X599_2_2	26.2774	160	spc	830X599_2_2	25.28	160	spc	892X599_2_2	27.4102	160	spc	830X599_2_2	25.14	160
spc	830X599_2_2	24.3921	160	spc	892X599_2_2	24.4734	160	mls	892X599_2_2	24.8403	1600	mls	830X599_1_2	24.416	1600	spc	892X599_2_2	26.3705	160	spc	830X599_2_2	25.22	160	spc	892X599_2_2	27.6277	160	spc	830X599_2_2	25.08	160
spc	830X599_2_3	18.14	20	spc	892X599_2_3	19.59	20									mls	892X599_1_2	22.13	200	mls	830X599_1_2	21.85	200	spc	892X599_1_3	22.9733	20	spc	830X599_1_3	19.18	20
spc	830X599_2_3	18.09	20	spc	892X599_2_3	19.5436	20									mls	892X599_1_2	22.12	200	mls	830X599_1_2	21.8	200	spc	892X599_1_3	22.78	20	spc	830X599_1_3	19.16	20
spc	830X599_2_3	18.04	20	spc	892X599_2_3	19.5232	20									mls	892X599_1_2	22.13	200	mls	830X599_1_2	21.57	200	spc	892X599_1_3	22.7931	20	spc	830X599_1_3	19.01	20
spc	830X599_2_3	19.06	40	spc	892X599_2_3	20.4681	40									mls	892X599_1_2	23.2	400	mls	830X599_1_2	22.31	400	spc	892X599_1_3	23.6553	40	spc	830X599_1_3	20.03	40
spc	830X599_2_3	19.02	40	spc	892X599_2_3	20.4275	40									mls	892X599_1_2	23.21	400	mls	830X599_1_2	22.48	400	spc	892X599_1_3	23.7496	40	spc	830X599_1_3	20	40
spc	830X599_2_3	18.97	40	spc	892X599_2_3	20.4194	40									mls	892X599_1_2	23.02	400	mls	830X599_1_2	22.52	400	spc	892X599_1_3	23.7294	40	spc	830X599_1_3	20.01	40
spc	830X599_2_3	19.95	80	spc	892X599_2_3	21.2937	80									mls	892X599_1_2	24.16	800	mls	830X599_1_2	23.53	800	spc	892X599_1_3	24.608	80	spc	830X599_1_3	20.92	80
spc	830X599_2_3	19.89	80	spc	892X599_2_3	21.2952	80									mls	892X599_1_2	24.09	800	mls	830X599_1_2	23.39	800	spc	892X599_1_3	24.5817	80	spc	830X599_1_3	20.92	80
spc	830X599_2_3	19.86	80	spc	892X599_2_3	21.3318	80									mls	892X599_1_2	24.11	800	mls	830X599_1_2	23.51	800	spc	892X599_1_3	24.6465	80	spc	830X599_1_3	20.97	80
spc	830X599_2_3	20.85	160	spc	892X599_2_3	22.276	160									mls	892X599_1_2	25.1	1600	mls	830X599_1_2	24.48	1600	spc	892X599_1_3	25.5441	160	spc	830X599_1_3	21.93	160
spc	830X599_2_3	20.9	160	spc	892X599_2_3	22.302	160									mls	892X599_1_2	25.14	1600	mls	830X599_1_2	24.17	1600	spc	892X599_1_3	25.6227	160	spc	830X599_1_3	21.95	160
spc	830X599_2_3	20.91	160	spc	892X599_2_3	22.3005	160									mls	892X599_1_2	25.07	1600	mls	830X599_1_2	24.51	1600	spc	892X599_1_3	25.5656	160	spc	830X599_1_3	21.93	160
MLS	830X599_1_2	21.5172	200	MLS	892X599_1_2	21.6422	200									mls	892X599_2_2	21.91	200	mls	830X599_2_2	22.48	200	spc	892X599_2_3	22.7851	20	spc	830X599_2_3	19.28	20
MLS	830X599_1_2	21.4075	200	MLS	892X599_1_2	21.6094	200									mls	892X599_2_2	21.61	200	mls	830X599_2_2	22.46	200	spc	892X599_2_3	22.726	20	spc	830X599_2_3	19.19	20
MLS	830X599_1_2	21.3042	200	MLS	892X599_1_2	21.5195	200									mls	892X599_2_2	21.42	200	mls	830X599_2_2	22.51	200	spc	892X599_2_3	22.6396	20	spc	830X599_2_3	19.14	20
MLS	830X599_1_2	22.2494	400	MLS	892X599_1_2	22.4323	400									mls	892X599_2_2	22.96	400	mls	830X599_2_2	23.29	400	spc	892X599_2_3	23.6981	40	spc	830X599_2_3	20.08	40
MLS	830X599_1_2	22.2934	400	MLS	892X599_1_2	22.5179	400									mls	892X599_2_2	22.78	400	mls	830X599_2_2	23.34	400	spc	892X599_2_3	23.712	40	spc	830X599_2_3	20.12	40
MLS	830X599_1_2	22.2959	400	MLS	892X599_1_2	22.4893	400									mls	892X599_2_2	22.77	400	mls	830X599_2_2	23.43	400	spc	892X599_2_3	23.6723	40	spc	830X599_2_3	20.09	40
MLS	830X599_1_2	23.2721	800	MLS	892X599_1_2	23.4606	800									mls	892X599_2_2	23.73	800	mls	830X599_2_2	24.33	800	spc	892X599_2_3	24.4836	80	spc	830X599_2_3	21.04	80
MLS	830X599_1_2	23.2697	800	MLS	892X599_1_2	23.3752	800									mls	892X599_2_2	23.79	800	mls	830X599_2_2	24.32	800	spc	892X599_2_3	24.6336	80	spc	830X599_2_3	21.04	80
MLS	830X599_1_2	23.2824	800	MLS	892X599_1_2	23.4554	800									mls	892X599_2_2	23.76	800	mls	830X599_2_2	24.46	800	spc	892X599_2_3	24.6583	80	spc	830X599_2_3	21.1	80
MLS	830X599_1_2	24.2049	1600	MLS	892X599_1_2	24.327	1600									mls	892X599_2_2	24.76	1600	mls	830X599_2_2	25.26	1600	spc	892X599_2_3	25.5681	160	spc	830X599_2_3	22.03	160
MLS	830X599_1_2	24.3002	1600	MLS	892X599_1_2	24.3888	1600									mls	892X599_2_2	24.73	1600	mls	830X599_2_2	25.25	1600	spc	892X599_2_3	25.5354	160	spc	830X599_2_3	22.04	160
MLS	830X599_1_2	24.2868	1600	MLS	892X599_1_2	24.4167	1600									mls	892X599_2_2	24.91	1600	mls	830X599_2_2	25.35	1600	spc	892X599_2_3	25.5355	160	spc	830X599_2_3	22.01	160
MLS	830X599_2_2	21.3304	200	MLS	892X599_2_2	21.0492	200																	mls	892X599_1_2	23.16	200	mls	830X599_1_2	22.27	200
MLS	830X599_2_2	21.2578	200	MLS	892X599_2_2	21.0271	200																	mls	892X599_1_2	23.12	200	mls	830X599_1_2	22.3	200
MLS	830X599_2_2	21.1938	200	MLS	892X599_2_2	20.9467	200																	mls	892X599_1_2	23.1	200	mls	830X599_1_2	22.16	200
MLS	830X599_2_2	22.2749	400	MLS	892X599_2_2	21.9282	400																	mls	892X599_1_2	24.06	400	mls	830X599_1_2	23.15	400
MLS	830X599_2_2	22.2928	400	MLS	892X599_2_2	21.8426	400																	mls	892X599_1_2	24.11	400	mls	830X599_1_2	23.21	400
MLS	830X599_2_2	22.1056	400	MLS	892X599_2_2	21.8468	400																	mls	892X599_1_2	24.11	400	mls	830X599_1_2	23.14	400
MLS	830X599_2_2	23.2053	800	MLS	892X599_2_2	22.9389	800																	mls	892X599_1_2	25.08	800	mls	830X599_1_2	24.1	800
MLS	830X599_2_2	23.0714	800	MLS	892X599_2_2	22.9483	800																	mls	892X599_1_2	25.06	800	mls	830X599_1_2	24.11	800
MLS	830X599_2_2	23.1809	800	MLS	892X599_2_2	22.7846	800																	mls	892X599_1_2	25.14	800	mls	830X599_1_2	24.11	800
MLS	830X599_2_2	24.1241	1600	MLS	892X599_2_2	23.7934	1600																	mls	892X599_1_2	26.06	1600	mls	830X599_1_2	25.08	1600
MLS	830X599_2_2	24.1172	1600	MLS	892X599_2_2	23.927	1600																	mls	892X599_1_2	26.17	1600	mls	830X599_1_2	25.17	1600
MLS	830X599_2_2	24.1524	1600	MLS	892X599_2_2	24.0222	1600																	mls	892X599_1_2	26.09	1600	mls	830X599_1_2	25.19	1600
mls	830X599_2_3	20.784	200	MLS	892X599_2_3	21.1077	200																	mls	892X599_2_2	24.02	200	mls	830X599_2_2	21.51	200
mls	830X599_2_3	20.662	200	MLS	892X599_2_3	21.0454	200																	mls	892X599_2_2	23.92	200	mls	830X599_2_2	21.41	200
mls	830X599_2_3	20.6002	200	MLS	892X599_2_3	21.009	200																	mls	892X599_2_2	23.85	200	mls	830X599_2_2	21.36	200
mls	830X599_2_3	21.6075	400	MLS	892X599_2_3	22.0407	400																	mls	892X599_2_2	25.06	400	mls	830X599_2_2	22.39	400
mls	830X599_2_3	21.5117	400	MLS	892X599_2_3	22.008	400																	mls	892X599_2_2	24.77	400	mls	830X599_2_2	22.36	400
mls	830X599_2_3	21.4912	400	MLS	892X599_2_3	21.9232	400																	mls	892X599_2_2	25.01	400	mls	830X599_2_2	22.34	400
mls	830X599_2_3	22.6243	800	MLS	892X599_2_3	22.9242	800																	mls	892X599_2_2	25.95	800	mls	830X599_2_2	23.34	800
mls	830X599_2_3	22.5292	800	MLS	892X599_2_3	22.9471	800																	mls	892X599_2_2	25.97	800	mls	830X599_2_2	23.35	800
mls	830X599_2_3	22.6418	800	MLS	892X599_2_3	22.914	800																	mls	892X599_2_2	24.43	800	mls	830X599_2_2	23.34	800
mls	830X599_2_3	23.5171	1600	MLS	892X599_2_3	23.8546	1600																	mls	892X599_2_2	26.94	1600	mls	830X599_2_2	24.32	1600
mls	830X599_2_3	23.5925	1600	MLS	892X599_2_3	23.9566	1600																	mls	892X599_2_2	27.09	1600	mls	830X599_2_2	24.4	1600
mls	830X599_2_3	23.5663	1600	MLS	892X599_2_3	23.9122	1600																	mls	892X599_2_2	27.13	1600	mls	830X599_2_2	24.62	1600
																								mls	892X599_1_3	24.02	200	mls	830X599_1_3	20.98	200
																								mls	892X599_1_3	23.83	200	mls	830X599_1_3	20.84	200
																								mls	892X599_1_3	23.76	200	mls	830X599_1_3	20.96	200
																								mls	892X599_1_3	24.83	400	mls	830X599_1_3	21.83	400
																								mls	892X599_1_3	24.83	400	mls	830X599_1_3	21.75	400
																								mls	892X599_1_3	24.87	400	mls	830X599_1_3	21.78	400
																								mls	892X599_1_3	25.82	800	mls	830X599_1_3	22.76	800
																								mls	892X599_1_3	25.83	800	mls	830X599_1_3	22.75	800
																								mls	892X599_1_3	25.83	800	mls	830X599_1_3	22.68	800
																								mls	892X599_1_3	26.81	1600	mls	830X599_1_3	23.73	1600
																								mls	892X599_1_3	26.8	1600	mls	830X599_1_3	23.81	1600
																								mls	892X599_1_3	26.87	1600	mls	830X599_1_3	23.86	1600
																								mls	892X599_2_3	23.87	200	mls	830X599_2_3	21.12	200
																								mls	892X599_2_3	23.72	200	mls	830X599_2_3	21.06	200
																								mls	892X599_2_3	23.62	200	mls	830X599_2_3	21.03	200
																								mls	892X599_2_3	24.67	400	mls	830X599_2_3	22.02	400
																								mls	892X599_2_3	24.58	400	mls	830X599_2_3	22.01	400
																								mls	892X599_2_3	24.71	400	mls	830X599_2_3	21.89	400
																								mls	892X599_2_3	25.83	800	mls	830X599_2_3	22.9	800
																								mls	892X599_2_3	25.71	800	mls	830X599_2_3	22.88	800
																								mls	892X599_2_3	25.74	800	mls	830X599_2_3	22.94	800
																								mls	892X599_2_3	26.57	1600	mls	830X599_2_3	23.86	1600
																								mls	892X599_2_3	26.35	1600	mls	830X599_2_3	23.96	1600
																								mls	892X599_2_3	26.71	1600	mls	830X599_2_3	24.1	1600

## Sheet: transconjugant chromosome score
Scorer 1		Scorer 2
WT	Δxis	WT	Δxis
0	0	1	1.5
0.5	0	0	1.5
1	0	1	1.75
0.5	2.5	0	0
1	0	1	1
0	1	0	0
0.5	1	1.5	0
0	0	1.5	0
0.5	0	1	0
0	1	1.5	0
0	0	0	1
0.5	0	0	0
0	1	0	0
0	0	0	1.5
0	1	0	1.5
0	0	3	1.5
0	0	1.5	1.5
0	0	0	0
0	1	0	0
0	0	0	1
2.5	0	1.5	1
0	1	0	0
0	0	0	2
0	1	3	0
0	2.5	2	2
0	0	0	3
0	1	0	1.75
0	0	0	0
0	1	0	0
0	1	0	3
0	1	0	1.5
0	0	0	0
0	0	0	1
0	0	0	1
0	0	0	2
1	1	0	0
1	0	0	0
1	0	0	0
1	1	0	0
0	1	0	0
0	0	0	1
0	0	0	0
0	0	0	3
0	1	0	3
0	1	1	0
0	0	2	4
0	2.5	0	1.5
0	1	0	1
1	0	0	1
0	0	0	1
0	0	0	1.5
0	0	0	1
0	0	0	2
0	2.5	0	1.25
0	1	0	1
0	1	0	1
0	1	0	1.75
0	1	1	2
0	1	0	1
0	0	1	1
0	1	0	0
0	1	0	1.5
0	0	1.5	1
0	0	0	1
0	0	0	2
1	0	0	3
1	0	0	1
0	1	1	1
0	0	0	0
0	0	0	1
0	1	1	0
0	0	1	1
0	1	1	3
0	1	1	1
0	1	1	0
0	1	1	3
0	1	1	2
0	1	0	1
0	0	0	0
0	1	0	1
1	1	0	0
1	0	0	1
1	1	0	1.5
1	0	0	1.5
0	0	0	1.75
0.5	0	0	1.5
0	1	0	1.5
1	1	0	0
0	1	0	1
0	1	0	0
0	1	1	1
0	1	0	0
1	0	0	2
0	1	0	0
0	1	0	0
0	1	0	0
0	1	0	1
0	1	0	1
0	1	0	0
0	1	0	0
0.5	0	0	2
			1
			0
			1
			0
			0
			0
			0
			0
			1.5
			1.5
			1.5
			1
			1
			3
			3
* abnormal chromosome denoted as a score above 0.5

## Sheet: viability assay
Experiment 1
	0 mins	60 mins
SAM249	62000000	1290000
AB77	48000000	70000000
Experiment 2
	0 mins	60 mins
SAM249	41000000	990000
AB77	45000000	100000000
Experiment 3
	0 mins	60 mins
SAM249	40000000	610000
AB77	53000000	57000000
Experiment 4
	0 mins	60 mins
AB77	71000000	125000000
SAM249	81000000	132000000
SAM388	52000000	70000000
SAM393	53000000	101000000
Experiment 5
	0 mins	60 mins
AB77	51000000	73000000
SAM249	56000000	117000000
SAM388	52000000	86000000
SAM393	42000000	88000000
Experiment 6
	0 mins	60 mins
AB77	52000000	90000000
SAM249	72000000	104000000
SAM383	48000000	94000000
SAM387	65000000	117000000
SAM388	64000000	163000000
SAM393	59000000	116000000

## Sheet: PyneA-expression
Experiment 1																				Experiment 2
SAM426_R1_T0.mat	SAM426_R1_T0.mat	SAM426_R1_T30_U.mat	SAM426_R1_T30_I.mat	SAM426_R1_T60_U.mat	SAM426_R1_T60_I.mat	SAM426_R1_T90_U.mat	SAM426_R1_T90_I.mat	SAM426_R1_T120_U.mat	SAM426_R1_T120_I.mat	SAM426_R2_T0.mat	SAM426_R2_T0.mat	SAM426_R2_T30_U.mat	SAM426_R2_T30_I.mat	SAM426_R2_T60_U.mat	SAM426_R2_T60_I.mat	SAM426_R2_T90_U.mat	SAM426_R2_T90_I.mat	SAM426_R2_T120_U.mat	SAM426_R2_T120_I.mat	SAM427_R1_T0.mat	SAM427_R1_T0.mat	SAM427_R1_T30_U.mat	SAM427_R1_T30_I.mat	SAM427_R1_T60_U.mat	SAM427_R1_T60_I.mat	SAM427_R1_T90_U.mat	SAM427_R1_T90_I.mat	SAM427_R1_T120_U.mat	SAM427_R1_T120_I.mat	SAM427_R2_T0.mat	SAM427_R2_T0.mat	SAM427_R2_T30_U.mat	SAM427_R2_T30_I.mat	SAM427_R2_T60_U.mat	SAM427_R2_T60_I.mat	SAM427_R2_T90_U.mat	SAM427_R2_T90_I.mat	SAM427_R2_T120_U.mat	SAM427_R2_T120_I.mat
0.0038925	0.0038925	0.0046144	0.0043785	0.0041035	0.0043543	0.0035666	0.0033745	0.0031156	0.011419	0.0040044	0.0040044	0.0037463	0.0039007	0.0042139	0.0045041	0.0033724	0.0045374	0.003331	0.0043167	0.0041531	0.0041531	0.0031052	0.0047437	0.0033149	0.0066844	0.0033641	0.0048797	0.0033178	0.0049006	0.0046296	0.0046296	0.0040789	0.0040455	0.003611	0.0038556	0.0035352	0.0040291	0.0030523	0.0048859
0.0037221	0.0037221	0.0042098	0.0048591	0.0033637	0.0040779	0.0037808	0.0073706	0.0036615	0.0044818	0.0047047	0.0047047	0.0031719	0.0038904	0.0036445	0.003775	0.0095603	0.0062772	0.0040184	0.0053561	0.0037841	0.0037841	0.0043438	0.0044897	0.0041439	0.0047092	0.0040718	0.0054298	0.0035831	0.0033829	0.0031894	0.0031894	0.0070038	0.0029713	0.0046808	0.0040405	0.0029829	0.0043414	0.0039313	0.0078533
0.0044098	0.0044098	0.0043556	0.0049232	0.0039929	0.0047967	0.0053714	0.0036958	0.0034284	0.0038767	0.015001	0.015001	0.0037081	0.0037973	0.0031821	0.0044331	0.0040771	0.0042429	0.0024255	0.0071357	0.0047297	0.0047297	0.0029731	0.004718	0.0036501	0.0031936	0.003737	0.0055183	0.004308	0.0067113	0.0045289	0.0045289	0.0041459	0.0030124	0.004388	0.0035101	0.0046588	0.0060459	0.003351	0.014095
0.0041865	0.0041865	0.0044602	0.0045996	0.0043387	0.0039303	0.0037056	0.0045785	0.0030846	0.0044786	0.0040057	0.0040057	0.0096706	0.0043376	0.00024865	0.004098	0.0034065	0.0047667	0.0031339	0.0039077	0.0048648	0.0048648	0.0043788	0.0041007	0.0042779	0.0041943	0.003924	0.0038771	0.0040079	0.0089757	0.0051529	0.0051529	0.0033606	0.0030219	0.004593	0.0042007	0.0040811	0.0065024	0.0043108	0.011634
0.0044977	0.0044977	0.0044772	0.003202	0.0041087	0.0040942	0.0035066	0.014639	0.0036009	0.0049952	0.0049899	0.0049899	0.0093744	0.0044346	0.0037506	0.00406	0.0039914	0.004165	0.0027672	0.005478	0.0039185	0.0039185	0.0032402	0.0047257	0.0045262	0.0044171	0.0037371	0.0046682	0.0049034	0.0088382	0.0042664	0.0042664	0.0077417	0.0044578	0.0040417	0.0042195	0.0035453	0.0041072	0.0032307	0.0096387
0.0041737	0.0041737	0.0080974	0.0041905	0.0050038	0.0050297	0.0044292	0.0037334	0.0030283	0.0033833	0.004325	0.004325	0.0040807	0.0035937	0.0037828	0.0052351	0.0033646	0.0037805	0.0032284	0.0041101	0.0043947	0.0043947	0.00361	0.0042317	0.0037925	0.0049178	0.0037443	0.0079108	0.0043044	0.013149	0.0040935	0.0040935	0.0039963	0.0038942	0.0043297	0.0037261	0.0047702	0.0036663	0.0033308	0.0098465
0.0038955	0.0038955	0.0072913	0.0040436	0.0051422	0.0042073	0.0076668	0.0053925	0.016659	0.0038717	0.0033305	0.0033305	0.0041595	0.0037509	0.0039787	0.0047821	0.0037537	0.0046937	0.0036109	0.0039864	0.023479	0.023479	0.0042914	0.0037639	0.0039828	0.0049296	0.0042469	0.0046169	0.0038977	0.0048004	0.0043209	0.0043209	0.0029278	0.0050528	0.0044801	0.0037503	0.0033477	0.0066619	0.0038326	0.0082252
0.003925	0.003925	0.0046697	0.0043575	0.0040801	0.0049826	0.0029985	0.0044662	0.003003	0.0034792	0.0040645	0.0040645	0.0032945	0.0027141	0.0046229	0.0032982	0.003345	0.0048991	0.0031672	0.0048128	0.0043795	0.0043795	0.0044914	0.0055827	0.0044024	0.0033995	0.0053772	0.003996	0.0038711	0.011392	0.0044258	0.0044258	0.0044198	0.0041797	0.0047534	0.0043648	0.0035205	0.0079506	0.0032945	0.0093219
0.0043193	0.0043193	0.0042097	0.0049278	0.0048388	0.0046275	0.0029403	0.013965	0.0038732	0.0043127	0.0043493	0.0043493	0.0036301	0.0042626	0.0042968	0.0041271	0.0038726	0.0042883	0.0028744	0.0055553	0.0049803	0.0049803	0.0035195	0.0041995	0.0033014	0.003865	0.0053427	0.0059406	0.0045208	0.014135	0.0045522	0.0045522	0.003846	0.0048111	0.0053042	0.005451	0.0042755	0.0035924	0.0047751	0.012145
0.0049251	0.0049251	0.0047993	0.0042354	0.0052032	0.0042177	0.0028343	0.0050012	0.0039431	0.0043303	0.0041298	0.0041298	0.0034129	0.0028178	0.0033718	0.0037725	0.004391	0.003205	0.0039818		0.0041493	0.0041493	0.0036395	0.0059323	0.0044947	0.0037892	0.0041642	0.0063217	0.0047699	0.008049	0.0044164	0.0044164	0.0045886	0.0044793	0.0046082	0.0045433	0.0034966	0.0031572	0.0045758	0.0087633
0.004152	0.004152	0.0040415	0.0042649	0.0037401	0.00415	0.0044272	0.0046862		0.0042421	0.0046507	0.0046507	0.0041284	0.027585	0.0037959	0.0043649	0.0031579	0.0037243	0.0032048	0.0060371	0.0044217	0.0044217	0.0036149	0.0060575	0.0035179	0.0038485	0.0045144	0.0041491	0.0041889	0.012245	0.0034443	0.0034443	0.0037693	0.0046451	0.0047562	0.0040876	0.0039655	0.003224	0.010368	0.0074672
0.0037793	0.0037793	0.0054045	0.0049298	0.0042724	0.0042611	0.0039901	0.0039928		0.0043277	0.004169	0.004169	0.0026799	0.026241	0.0035858	0.0040126	0.0045355	0.0043374	0.0042061	0.0034414	0.0039993	0.0039993	0.0031602	0.0054178	0.003931	0.0040493	0.0027043	0.0063786	0.0042083	0.0075564	0.0039017	0.0039017	0.0039341	0.0054519	0.0042458	0.0042264	0.0044602	0.015196	0.0037852	0.014074
0.0041171	0.0041171	0.0043544	0.0044046	0.004332	0.0037297	0.0035723	0.0042391	0.0040963	0.0056252	0.0040131	0.0040131	0.0030873	0.0041146	0.0038625	0.0049628	0.0040968	0.0039055	0.0035444	0.0064091	0.0042179	0.0042179	0.0045844	0.00381	0.0044834	0.0040773	0.0051708	0.0068151	0.0041944	0.0072087	0.004903	0.004903	0.0044044	0.0029645	0.0045289	0.0045593	0.0035428	0.0033513	0.0031891	0.007416
0.0038484	0.0038484	0.0043148	0.0039232	0.0034489	0.0036005	0.0044946	0.0038457	0.0033477	0.0031549	0.0037852	0.0037852	0.0036031	0.0035458	0.0051587	0.0036382	0.0039151	0.0040123	0.0033315	0.0052763	0.0043171	0.0043171	0.0037822	0.0045845	0.003478	0.0035332	0.0041537	0.0041991	0.0041611	0.0093277	0.004087	0.004087	0.0038755	0.0033011	0.0052885	0.0059497	0.0035885	0.003733	0.0033283	0.013102
0.0039204	0.0039204	0.0040932	0.0039619	0.0064846	0.0041485	0.0031352	0.002444	0.0037212	0.013826	0.0037945	0.0037945	0.0037118	0.0041072	0.0040765	0.0037769	0.0037786	0.0050014	0.0029972	0.0038992	0.0037567	0.0037567	0.0037565	0.0049201	0.0056142	0.0044018	0.0034293	0.0091817	0.0040979	0.0098568	0.0038951	0.0038951	0.0044187	0.0044278	0.0049316	0.0046054	0.003269	0.0043709	0.0039988	0.0087729
0.0045027	0.0045027	0.0047867	0.004205	0.0041609	0.0051836	0.0034174	0.0064709	0.0034521	0.0044837	0.003883	0.003883	0.0040579	0.0037867	0.0043576	0.0045875	0.0039125	0.0039561	0.0035248	0.0054416	0.004274	0.004274	0.003485	0.0038605	0.0038897	0.004045	0.0030603	0.007877	0.0033746	0.0055788	0.0044532	0.0044532	0.0037185	0.005211	0.004801	0.0032606	0.011797	0.0038539	0.0037058	0.0036764
0.0036579	0.0036579	0.0050243	0.0046166	0.0040282	0.0039804	0.0037359	0.0028849	0.0035608	0.0030335	0.0042066	0.0042066	0.0034647	0.0081224	0.0038667	0.0045373	0.0043786	0.0062229	0.0037368	0.0052622	0.004002	0.004002	0.0036415	0.0044252	0.0036031	0.003169	0.0039379	0.0044106	0.002982	0.0074606	0.004479	0.004479	0.0037247	0.0041336	0.0041512	0.004302	0.0033901	0.0075667	0.0030377	0.0050278
0.0036086	0.0036086	0.0033997	0.0039475	0.0042528	0.0037173	0.0035377	0.0037409	0.0036031	0.0042372	0.0051575	0.0051575	0.0032936	0.0038794	0.0042989	0.0043052	0.003376	0.0043247	0.0035438	0.0048869	0.0042425	0.0042425	0.0038525	0.0047872	0.0037817	0.0047987	0.0043947	0.0071139	0.00609		0.0054818	0.0054818	0.0031913	0.00321	0.0045016	0.0032659	0.0045999	0.005071	0.0039541	0.0083707
0.0039591	0.0039591	0.0045387	0.0040834	0.0039817	0.0049193	0.0028872	0.0041673	0.0051685	0.003212	0.0039751	0.0039751	0.0033679	0.0040321	0.00465	0.0037072	0.0034131	0.004279	0.0056126	0.0081676	0.0040599	0.0040599	0.0041223	0.0046463	0.0041143	0.0025594	0.0027009	0.0038209	0.0036399	0.010178	0.0040577	0.0040577	0.0033162	0.0042402	0.0044076	0.0037264	0.0057001	0.0077019	0.0033164	0.01046
0.0043696	0.0043696	0.0038813	0.0040392	0.00401	0.0044924	0.0034526	0.0045418	0.0038359	0.0051502	0.0082404	0.0082404	0.0035738	0.0039362	0.0042868	0.0040215	0.0042773	0.0034071	0.0038791	0.0047452	0.0043435	0.0043435	0.0030122	0.0041199	0.0037292	0.0028943	0.0025171	0.0043814	0.007023	0.0086786	0.0047721	0.0047721	0.0033838	0.0042898	0.0040208	0.0038472	0.0058493	0.0054533	0.003471	0.0069417
0.0039403	0.0039403	0.0044458	0.01002	0.0044342	0.0040202	0.003227	0.0032337	0.0037928	0.0050265	0.0074075	0.0074075	0.0039589	0.010001	0.0039748	0.0036656	0.0036537	0.003816	0.0042312	0.00495	0.0048315	0.0048315	0.0029456	0.0053353	0.0046873	0.0036799	0.0037744	0.0053629	0.0041555	0.0041738	0.0050399	0.0050399	0.0033032	0.0045384	0.0042792	0.0037365	0.0058654	0.0035694	0.0044224	0.0053386
0.0040054	0.0040054	0.0033774	0.003923	0.0047367	0.0044662	0.0042817	0.0041811	0.0050077	0.0035018	0.015509	0.015509	0.0038639	0.0069452	0.0047217	0.0037424	0.0030482	0.0035164	0.004104	0.0082478	0.0052556	0.0052556	0.0040783	0.0050272	0.0039215	0.0039999	0.0043506	0.0087878	0.0035549	0.0081785	0.0048068	0.0048068	0.0039012	0.0045219	0.0040225	0.0062015	0.0034022	0.0075113	0.0029944	0.0077529
0.0043674	0.0043674	0.0038528	0.0043472	0.0042626	0.002851	0.0023676	0.0040496	0.0037165	0.0038297	0.016029	0.016029	0.0037645	0.0042792	0.0037107	0.0047926	0.0025991	0.0048851	0.0033668	0.0082788	0.0039993	0.0039993	0.004431	0.0046482	0.004116	0.0042683	0.0041832	0.012367	0.0034891	0.0059774	0.0050757	0.0050757	0.0047445	0.0029598	0.005428	0.0038836	0.003204	0.0042894	0.016869	0.011977
0.0038683	0.0038683	0.0039157	0.0046495	0.0042194	0.0046902	0.0033805	0.0046682	0.0039872	0.0039541	0.013331	0.013331	0.0033617	0.007626	0.0044148	0.0039708	0.003134	0.0050928	0.0031188	0.0037482	0.0042365	0.0042365	0.0028668	0.0041113	0.0040312	0.0045975	0.0038906	0.0039116	0.0031082	0.0085308	0.0053287	0.0053287	0.0034873	0.0044479	0.0033242	0.0035092	0.0034272	0.0037784	0.0037989	0.0064522
0.0039958	0.0039958	0.0034679	0.0036963	0.0037079	0.0045443	0.0033086	0.0052368	0.0042965	0.0040305	0.014811	0.014811	0.0042429	0.0043227	0.0039622	0.0041835	0.0034652	0.0035272	0.0060033	0.0038373	0.0042652	0.0042652	0.0037012	0.0043074	0.004707	0.004958	0.004003	0.0055998	0.0061232	0.010148	0.0050381	0.0050381	0.0034687	0.0042766	0.0042423	0.0039744	0.0049968	0.0038154	0.0043041	0.0066062
0.0044081	0.0044081	0.0036499	0.0036566	0.0047347	0.0042634	0.0040856	0.0026699	0.0038348	0.0035188	0.0037298	0.0037298	0.0041866	0.0044217	0.0034449	0.0040752	0.003685	0.0034869	0.0037889	0.003405	0.0045522	0.0045522	0.0036563	0.0042683	0.003562	0.0038955	0.0040016	0.0036477	0.0040967	0.0073851	0.0046646	0.0046646	0.0031839	0.0057551	0.0040601	0.0042037	0.0039677	0.0037506	0.0040672	0.0070978
0.004353	0.004353	0.0043682	0.0044803	0.0044923	0.0031696	0.0034739	0.0034489	0.003857	0.0040995	0.0039884	0.0039884	0.0032553	0.0033118	0.0045295	0.0042912	0.0036162	0.0058228	0.0037022	0.0068118	0.0046467	0.0046467	0.0033429	0.0036593	0.0031073	0.0034742	0.0036148	0.0076244	0.0035592	0.0086704	0.0046412	0.0046412	0.0032417	0.0037044	0.00515	0.0043549	0.0043318	0.0036845	0.0037138	0.010828
0.0047634	0.0047634	0.0038609	0.0041731	0.0042946	0.0035176	0.0036476	0.0048473	0.0032971	0.0043401	0.003399	0.003399	0.0038782	0.0038838	0.0038721	0.0042391	0.0038735	0.0051265	0.006814	0.0073759	0.0039531	0.0039531	0.0040571	0.0039402	0.021402	0.0034891	0.0064269	0.0031009	0.0033746	0.013373	0.0044144	0.0044144	0.0040042	0.0031511	0.0050039	0.003432		0.0053028	0.0046451	0.0068194
0.0038893	0.0038893	0.0040357	0.0040605	0.0047107	0.0037641	0.003436	0.0041891	0.0039941	0.0037984	0.0034931	0.0034931	0.0038526	0.0040273	0.0041483	0.0031401	0.0034342	0.0059385	0.0043035	0.0043062	0.0042089	0.0042089	0.0036168	0.0036188	0.018698	0.0039631	0.0064217	0.0041397	0.0074622	0.012769	0.0040276	0.0040276		0.0035983	0.0037091	0.0040048	0.0035502	0.0030488	0.0047147	0.0097004
0.0046145	0.0046145	0.017075	0.0044543	0.0040965	0.0043694	0.0037628	0.01133	0.005155	0.0042439	0.0042294	0.0042294	0.0040176	0.0038346	0.0037595	0.0032916	0.0037569	0.00345	0.0039287	0.0033129	0.0046002	0.0046002	0.0034323	0.0035215	0.0040331	0.0042701	0.0049456	0.0034561	0.0038821	0.0095949	0.0044249	0.0044249	0.0033741	0.0045437	0.003283	0.0038248	0.0035449	0.0047246	0.0032777	0.0057265
0.0038702	0.0038702	0.0037388	0.003153	0.0041651	0.0061252	0.004341	0.0048737	0.0039173	0.005043	0.0040501	0.0040501	0.0035101	0.0044221	0.0037538	0.0039139	0.0036787	0.0057333	0.0036726	0.0036844	0.004006	0.004006	0.0033643	0.0036687	0.0035152	0.0051649	0.0061515	0.017878	0.0039624	0.009849	0.0031952	0.0031952	0.0030133	0.0045248	0.0038627	0.0037126	0.0047287	0.0019647	0.0033744	0.011281
0.0039885	0.0039885	0.0042504	0.0035816	0.0042599	0.018404	0.0040294	0.021033	0.018558	0.0056521	0.0038018	0.0038018	0.0038493	0.0038068	0.0033044	0.004094	0.0036476	0.0043401	0.0035263	0.0043072	0.0042783	0.0042783	0.0038903	0.030185	0.0040321	0.0039901	0.0054527	0.0066935	0.0046671	0.0065679	0.003069	0.003069	0.0034323	0.003067	0.0040304	0.0036187	0.0031899	0.0049331	0.0043427	0.013406
0.0063148	0.0063148	0.0040329	0.0033744	0.0046755	0.0040276	0.0036321	0.021208	0.0032464	0.0037714	0.0079903	0.0079903	0.0042509	0.0036543	0.0036865	0.0040989	0.0036694	0.0049073	0.0034632	0.0064147	0.0039352	0.0039352	0.0035442	0.0044183	0.0039646	0.0042773	0.0087172	0.0041996	0.004835	0.011755	0.0032423	0.0032423	0.0033822	0.0041179	0.0035272	0.0041208	0.003218	0.0010472	0.0052281	0.018073
0.0039203	0.0039203	0.0043306	0.0042358	0.0034219	0.0040583	0.0037311	0.022362	0.0034722	0.003281	0.004286	0.004286	0.0040205	0.0037601	0.0041048	0.004326	0.0033655	0.0044257	0.0031945	0.0051322	0.0038271	0.0038271	0.0033943	0.0040978	0.0033503	0.0042655	0.0036787	0.0067163	0.0039984	0.013334	0.0035096	0.0035096	0.0044047	0.0035952	0.0040278	0.0032659	0.005683	0.0050106	0.0033404	0.01009
0.0039199	0.0039199	0.0035772	0.0035379	0.0040144	0.0039608	0.0039825	0.0039042	0.0038993	0.0056864	0.0040099	0.0040099	0.0037661	0.0031994	0.0041084	0.0044111	0.0040131	0.013965	0.0032713	0.0045702	0.0034321	0.0034321	0.0038635	0.0035771	0.0055881	0.0039503	0.0039628	0.0038881	0.0037279	0.0055179	0.0051133	0.0051133	0.0033638	0.0029167	0.0048956	0.0046253	0.0037008	0.0054571	0.0040717	0.0092157
0.0035687	0.0035687	0.0039252	0.0051574	0.003601	0.0035756	0.0031283	0.0033964	0.0043285	0.0070268	0.0040253	0.0040253	0.0043103	0.0047707	0.0037423	0.0050715	0.0030107	0.013737	0.0043146	0.0053034	0.0031925	0.0031925	0.0042004	0.004779	0.0050884	0.0041836	0.0047984	0.0060085	0.0030402	0.007193	0.0050402	0.0050402	0.0038289	0.003253	0.0048382	0.0031518	0.0036771	0.0037475	0.0037129	0.0091638
0.0043724	0.0043724	0.0033257	0.014837	0.0048806	0.0039677	0.0026741	0.0055448	0.0037043	0.0041186	0.0038347	0.0038347	0.0041985	0.0044682	0.0039494	0.0039541	0.0036534	0.0040903	0.0081222	0.0053852	0.004527	0.004527	0.0052135	0.0049709	0.0035777	0.0040863	0.0058356	0.003259	0.0052068	0.012098	0.0032144	0.0032144	0.0032676	0.0034315	0.00455	0.0035271	0.0039018	0.0046879	0.0034765	0.0081244
0.0042505	0.0042505	0.0039305	0.0037634	0.0085132	0.0048023	0.012483	0.0043392	0.0043009	0.005337	0.0039553	0.0039553	0.0040634	0.0054979	0.0038319	0.0036395	0.0038323	0.0043713	0.0045189	0.0035839	0.0038404	0.0038404	0.0034541	0.0041441	0.0035895	0.0038023	0.0047323	0.0084536	0.003419	0.013698	0.0031622	0.0031622	0.0037248	0.0031509	0.0051409	0.0039538	0.0048281	0.0049074	0.0040747	0.0081123
0.0039481	0.0039481	0.0035399	0.0033839	0.0048679	0.0044816	0.0086972	0.0044935	0.0037145	0.0039578	0.0041638	0.0041638	0.0040066	0.0042703	0.0038036	0.0044672	0.0036196	0.0047445	0.0049285	0.0048058	0.0039935	0.0039935	0.0044287	0.0044055	0.0047036	0.0035788	0.004069	0.0037815	0.0034653	0.0065388	0.0043249	0.0043249	0.0032704	0.003453	0.003887	0.0038777	0.0041231	0.0052004	0.0040022	0.014375
0.0039657	0.0039657	0.0038051	0.0036847	0.0034501	0.0045186	0.0029646	0.0047155	0.0037726	0.005163	0.0037282	0.0037282	0.0036872	0.0034689	0.0037023	0.0050293	0.0036349	0.003881	0.0037572	0.0043512	0.0041267	0.0041267	0.0038315	0.0038457	0.0035492	0.0036319	0.0040071	0.004381	0.0044751	0.011172	0.004035	0.004035	0.0033825	0.0041053	0.0051749	0.0036762	0.0042147	0.0054354	0.0035922	0.020578
0.00415	0.00415	0.003475	0.0042744	0.0040557	0.0036813	0.0031647	0.007539	0.0037737	0.0047848	0.0038784	0.0038784		0.0049637	0.0042288	0.005734	0.0040944	0.0039794	3.6409e-05	0.0034146	0.0038642	0.0038642	0.003466	0.0040318	0.0042008	0.0035547	0.0048342	0.0088979	0.0046883	0.0095177	0.0029815	0.0029815	0.0037386	0.003772	0.0050313	0.0039207	0.0043929	0.0096545	0.003011	0.018941
0.0046739	0.0046739	0.0046604	0.0040333	0.0038715	0.0030429	0.0045593	0.0043548	0.0044844	0.0046749	0.004638	0.004638	0.0088185	0.00425	0.0036756	0.0035944	0.0063568	0.0037073	0.0032116	0.0038157	0.0039001	0.0039001	0.0040735	0.0037233	0.0035354	0.0032633	0.0042918	0.0096171	0.004049	0.01415	0.0032961	0.0032961	0.0036103	0.0032943	0.0048909	0.0045126	0.0038488	0.003978	0.0037644	0.0084569
0.0039727	0.0039727	0.0042034	0.0045223	0.0045061	0.0036627	0.0041607	0.0045569	0.0036859	0.0042393	0.0041105	0.0041105	0.0037926	0.0044084	0.0037246	0.0052807	0.0028007	0.0039878	0.0032961	0.0037393	0.0042046	0.0042046	0.0033703	0.0032766	0.0036744	0.0091627	0.003877	0.004164	0.0042606	0.0093551	0.0035745	0.0035745	0.0033177	0.0042821	0.0054515	0.0045077	0.005479	0.0046388	0.0034805	0.013227
0.0042519	0.0042519	0.0041974	0.0046951	0.0039526	0.0045056	0.0039156	0.0041025	0.020216	0.0040929	0.0039863	0.0039863	0.0039468	0.0049618	0.0041146	0.003819	0.0032397	0.0039239	0.0032697	0.0048831	0.0045093	0.0045093	0.0034489	0.0037578	0.002289	0.0040327	0.0044251	0.0056751	0.0044148	0.0069809	0.0034711	0.0034711	0.0032009	0.0031315	0.0055878	0.0044498	0.0048352	0.013539	0.0035469	0.014229
0.0044165	0.0044165	0.0037486	0.0043322	0.0041865	0.004144	0.0042955	0.0046375	0.0047106	0.0035526	0.0044255	0.0044255	0.0020867	0.0044119	0.0030783	0.0041052	0.003399	0.0040894	0.0031892	0.0036739	0.0035767	0.0035767	0.0039627	0.0049315	0.003488	0.0039833	0.0046646	0.0037886	0.0042047	0.0069167	0.0039612	0.0039612	0.0036582	0.0044016	0.004485	0.0045142	0.0045229	0.0033805	0.0034467	0.0065304
0.0030416	0.0030416	0.0035457	0.0040662	0.0037062	0.0034333	0.0034727	0.0053923	0.0043325	0.0040693	0.0034121	0.0034121	0.0036211	0.0040779	0.0041034	0.0043214	0.0038992	0.0041946	0.0035345	0.0078249	0.0037545	0.0037545	0.0050542	0.0040338	0.0027391	0.0043761	0.0052647	0.006804	0.004245	0.0060517	0.003469	0.003469	0.0029489	0.0033308	0.004707	0.0048351	0.0043887	0.0035854	0.0041908	0.0075212
0.0037057	0.0037057	0.00459	0.0036111	0.0040195	0.0047331	0.0032267	0.0042229	0.0046711	0.012019	0.0035858	0.0035858	0.004513	0.0032643	0.0038729	0.003233	0.0034358	0.0047725	0.0039615	0.0054524	0.0054765	0.0054765	0.0045146	0.0057587	0.0044342	0.0042622	0.0032346	0.0052776	0.0034664	0.0070671	0.0034173	0.0034173	0.0032473	0.0038075	0.0038816	0.0041043	0.0036486	0.0046104	0.004294	0.008863
0.0035767	0.0035767	0.019885	0.0043219	0.0039795	0.0047263	0.0032652	0.005401	0.0051087	0.0078709	0.0054201	0.0054201	0.0038843	0.0036466	0.0031959	0.0039882	0.0034185	0.0032636	0.0034389	0.0054951	0.0047823	0.0047823	0.0040927	0.0044053	0.0036341	0.0044851	0.0033696	0.0048532	0.0053258	0.0063095	0.0038549	0.0038549	0.0031115	0.0031226	0.0039157	0.0048075	0.0046684	0.0079892	0.0039446	0.013232
0.0041416	0.0041416	0.0026798	0.0043489	0.0038364	0.003985	0.0035944	0.0034612	0.0042223	0.004789	0.0039275	0.0039275	0.0034978	0.0036036	0.0032877	0.0043066	0.0031668	0.0038991	0.0037867	0.0048347	0.0037621	0.0037621	0.0041065	0.0053082	0.0038432	0.0042868	0.0047913	0.0047381	0.0043825	0.0063871	0.0035672	0.0035672	0.0035269	0.0042743	0.003948	0.0041254	0.0032892	0.0049815	0.0044458	0.0077184
0.0043095	0.0043095	0.00288	0.0042658	0.0046487	0.0041604	0.0032578	0.0036127	0.0037217	0.004269	0.0036032	0.0036032	0.0034236	0.0035666	0.0086733	0.0055739	0.0038105	0.0048786	0.0035877	0.0072927	0.0042936	0.0042936	0.0031085	0.0045582	0.0036377	0.0030774	0.0037515	0.0066514	0.0041236	0.0052509	0.0026665	0.0026665	0.0046141	0.0038893	0.0031514	0.0043355	0.003213	0.0093682	0.0038212	0.01028
0.0040121	0.0040121	0.0034004	0.0043984	0.0037988	0.0047486	0.0040728	0.0034772	0.00353	0.0045542	0.0034051	0.0034051	0.0037596	0.0037341	0.0032827	0.0044017	0.0032654	0.006741	0.0031454	0.0056121	0.0039435	0.0039435	0.0038587	0.0042764	0.003708	0.0032043	0.004351	0.004342	0.0039226	0.012305	0.0035542	0.0035542	0.0038245	0.0040354	0.00482	0.0036272	0.0037899	0.0048174	0.0037617	0.0039403
0.0044961	0.0044961	0.0037203	0.0050218	0.0042522	0.0038295	0.0032842	0.0038626	0.018504	0.0046291	0.0039772	0.0039772	0.0031371	0.0037933	0.0043788	0.0032778	0.0054013	0.0038173	0.0036403	0.0046123	0.0041412	0.0041412	0.0035871	0.0067628	0.0033366	0.0041698	0.0084926	0.0044309	0.0033474	0.0052937	0.0040084	0.0040084	0.0040268	0.0029212	0.0046425	0.003933	0.0040518	0.002259	0.0039375	0.0059612
0.0039113	0.0039113	0.0048979	0.0035239	0.0038451	0.004368		0.003568	0.017559	0.0041018	0.0032189	0.0032189	0.0031339	0.0031494	0.0042922	0.0049362	0.0035265	0.0047093	0.0043914	0.005218	0.0036249	0.0036249	0.0030525	0.0072818	0.0041019	0.0045018	0.0045381	0.007976	0.0053817	0.0031897	0.0033147	0.0033147	0.0043174	0.003785	0.0040536	0.0044782	0.0032479	0.0026742	0.0035627	0.0071164
0.0040202	0.0040202	0.0040293	0.0034135	0.0062224	0.0046944	0.0040249	0.0031148	0.0041343	0.0030672	0.0029623	0.0029623	0.0043083	0.0036111	0.0036612	0.0043072	0.003503	0.0035102	0.0029565	0.0057141	0.0035556	0.0035556	0.003939	0.0044347	0.0041461	0.0028516	0.0034771	0.0055329	0.003029	0.011456	0.0029037	0.0029037	0.0036132	0.0031972	0.0031169	0.0043403	0.0034609	0.0040326	0.0029078	0.010276
0.0038298	0.0038298	0.00436	0.0032704	0.0037833	0.0031393	0.004156	0.0041548	0.003686	0.0047842	0.0037463	0.0037463	0.0033301	0.0029725	0.0043471	0.0070552	0.0031463	0.0035661	0.0041657	0.0052581	0.0042151	0.0042151	0.0036968	0.0048979	0.0035758	0.0025238	0.0050128	0.0034935	0.0035667	0.010235	0.0034067	0.0034067	0.0036021	0.0039179	0.0033956	0.0042926	0.0038799	0.0033424	0.0032306	0.016986
0.0037974	0.0037974	0.003134	0.0042492	0.0038237	0.003978	0.0032837	0.0041945	0.0037277	0.0050615	0.0037991	0.0037991	0.0034982	0.0040725	0.0035424	0.0055501	0.0036725	0.0051976	0.0033597	0.0054224	0.0037344	0.0037344	0.0033843	0.0050305	0.0041077	0.0028911	0.0061878	0.0040797	0.0043214	0.0032848	0.0031918	0.0031918	0.0045627	0.0076571	0.0034653	0.0037	0.0029856	0.0072218	0.0039914	0.0105
0.0040005	0.0040005	0.0037694	0.0034054	0.0034734	0.0039161	0.0035651	0.0041127	0.0033433	0.0051507	0.0039261	0.0039261	0.0039004	0.0042385	0.0079581	0.0038378	0.0037729	0.0054453	0.0046175	0.0049294	0.0035788	0.0035788	0.003526	0.0051335	0.0042935	0.0033742	0.0036504	0.0039686	0.0046285	0.0057704	0.004285	0.004285	0.0047944	0.0031855	0.0035295	0.0034162	0.0031525	0.0050076	0.0039921	0.0095718
0.0044641	0.0044641	0.0035737	0.0037404	0.0037505	0.0051989	0.0031914	0.0047118	0.0034666	0.0040086	0.003833	0.003833	0.0046723	0.0027866	0.0034152	0.0035739	0.0037431	0.0034574	0.0034797	0.0050674	0.0046237	0.0046237	0.0037094	0.0049388	0.0043901	0.0030156	0.0050559	0.012716	0.0039942	0.0065319	0.0032314	0.0032314	0.0041829	0.0038592	0.0045938	0.0041808	0.0038474	0.0049234	0.0038158	0.0050043
0.0043967	0.0043967	0.0046239	0.0039261	0.0040801	0.0039443	0.0039967	0.0041039	0.0045527	0.0056816	0.0033062	0.0033062	0.0033574	0.0033762	0.0036958	0.0037067	0.0028983	0.0041976	0.0040469	0.0074515	0.0039858	0.0039858	0.0038672	0.0046326	0.0067042	0.0037928	0.0042211	0.012776	0.0047301	0.011207	0.003782	0.003782	0.004223	0.0034221	0.0031878	0.0039342	0.0035517	0.0063698	0.0037021	0.005292
0.0036353	0.0036353	0.0067126	0.0036842	0.018427	0.0038351	0.0043123	0.0040143	0.003985	0.0030203	0.0033085	0.0033085	0.0038985	0.0034962	0.0034193	0.0036676	0.0032958	0.0035787	0.017324	0.004641	0.0040436	0.0040436	0.0036173	0.0032178	0.0039971	0.0038035	0.004352	0.003351	0.0038301	0.0097196	0.0039758	0.0039758	0.0037872	0.0033304	0.0036376	0.0029794	0.0040026	0.0052049	0.0037388	0.016501
0.0043155	0.0043155	0.0012476	0.0038113	0.017479	0.0046014	0.0042577	0.0035154	0.0040851	0.0041497	0.0031949	0.0031949	0.0041425	0.0034204	0.0034071	0.0042134	0.0034992	0.0042718	0.016806	0.0046455	0.0063839	0.0063839	0.0031322	0.0033021	0.0043953	0.0038645	0.0043739	0.0038733	0.0048803	0.0033434	0.003525	0.003525	0.003341	0.0034335	0.0031337	0.0030509	0.0037926	0.0025536	0.0058655	0.0049647
0.0047687	0.0047687	0.0036544	0.0030287	0.0038492	0.00404	0.0027663	0.0042658	0.0039048	0.0043448	0.0042065	0.0042065	0.0064581	0.0034987	0.0037794	0.0036656	0.0053471	0.0056024	0.0038437	0.0036037	0.0065535	0.0065535	0.0042508	0.0037666	0.0032784	0.0040072	0.0048621	0.0048038	0.0034087	0.0066556	0.0036577	0.0036577	0.0035787	0.003521	0.0043355	0.0039774	0.002929	0.0056838	0.0049662	0.008068
0.0039418	0.0039418	0.0047934	0.0034719	0.0038036	0.0046822	0.0031494	0.0030611	0.0068528	0.0043512	0.0036316	0.0036316	0.003679	0.0039957	0.0046431	0.0037588	0.0028946	0.0036911	0.0040956	0.0040856	0.004489	0.004489	0.0036446	0.0048481	0.00412	0.0041286	0.0047555	0.0075617	0.0037419	0.0071724	0.0032456	0.0032456	0.0038726	0.0031839	0.0042956	0.0047671	0.0034186	0.0038466	0.0037498	0.0074443
0.0041192	0.0041192	0.0028612	0.002864	0.0039508	0.0074554	0.0039909		0.0038944	0.0042252	0.0035461	0.0035461	0.0035053	0.0033057	0.0034427	0.0037726	0.0039879	0.0031752	0.0040371	0.0038515	0.0040873	0.0040873	0.0059785	0.0042781	0.0035731	0.0034098	0.0050589	0.0034748	0.0036639	0.0052051	0.0032998	0.0032998	0.0042215	0.0036932	0.0048353		0.0038952	0.0048943	0.0040455	0.0080322
0.0041299	0.0041299	0.0029207	0.0047784	0.0038964	0.0041221	0.0042754	0.0034539	0.0036697	0.0042401	0.003679	0.003679	0.0036546	0.004024	0.0038783	0.0038631	0.0037833	0.0037157	0.0038984	0.0039906	0.0064579	0.0064579	0.0034645	0.0056523	0.0041709	0.0065143	0.004804	0.0047664	0.0043682	0.0086343	0.0030323	0.0030323	0.003754	0.0033254	0.0035984	0.0043676	0.003595	0.0066625	0.0044918	0.010895
0.0039683	0.0039683	0.0035687	0.0049199	0.0039227	0.004479	0.0042624	0.0043584	0.014734	0.010238	0.0037705	0.0037705	0.0035731	0.0036491	0.0034028	0.0037916	0.0040106	0.0057806	0.0034456	0.0041844	0.0044634	0.0044634	0.003663	0.0041812	0.010199	0.0032146	0.0038338	0.0058529	0.0036381	0.0068596	0.003231	0.003231	0.0043527	0.0042632	0.0046766	0.0040496	0.0039691	0.0057264	0.011626	0.007445
0.0043522	0.0043522	0.0071658	0.0041798	0.0042692	0.0038552	0.0052562	0.0038952	0.0039926	0.0049216	0.0033442	0.0033442	0.0035486	0.0033107	0.0036008	0.004541	0.0036963	0.0036483	0.0036143	0.0038428	0.004385	0.004385	0.0030931	0.0052043	0.0038619	0.0043419	0.0053288	0.0036665	0.0028448	0.35327	0.0033664	0.0033664	0.0040574	0.0035959	0.0036138	0.0039119	0.0032652	0.0047885	0.0034682	0.0042729
0.004481	0.004481	0.0040366	0.0038089	0.0050738	0.004053	0.0041882	0.0032559	0.0044416	0.0047977	0.0037028	0.0037028	0.0033886	0.0043487	0.0030283	0.0033433	0.0042461	0.0060215	0.0033032	0.0038528	0.0038776	0.0038776	0.0034964	0.0042151	0.0037505	0.0036779	0.0042555	0.0042093	0.0050298	0.010434	0.0034592	0.0034592	0.0049076	0.0035235	0.0036934	0.0043803	0.0035468	0.0069171	0.0038761	0.012517
0.0068703	0.0068703	0.0040098	0.003626	0.0033747	0.010384	0.0036216	0.013149	0.0033574	0.0049689	0.0035915	0.0035915	0.003384	0.0036396	0.004817	0.0033026	0.0046391	0.0051016	0.0041688	0.0048688	0.0042264	0.0042264	0.0032876	0.0049289	0.0039335	0.0037331	0.0049838	0.0044383	0.0034362	0.0098154	0.0040974	0.0040974	0.0040334	0.0030008	0.0033226	0.0035273	0.0061595	0.0033597	0.0037066	0.0033728
0.0044653	0.0044653	0.0034728	0.0041829	0.0046418	0.0036793	0.0031746	0.0034043	0.0041551	0.0053551	0.003174	0.003174	0.0035521	0.0033691	0.0046711	0.0039927	0.00366	0.006172	0.0036522	0.0050913	0.004154	0.004154	0.0043092	0.0056117	0.012317	0.0037313	0.0051568	0.0042235	0.0037884	0.0029386	0.0034582	0.0034582	0.0040358	0.0034415	0.0035893	0.0036839	0.0031667	0.0041497	0.0053283	0.0048561
0.0043348	0.0043348	0.0044577	0.003832	0.0095529	0.0038381	0.0039198	0.0044552	0.0035052	0.0039557	0.0036752	0.0036752	0.0052264	0.0032711	0.0046587	0.003357	0.0039523	0.0059658	0.0038828	0.0038539	0.0040089	0.0040089	0.0039021	0.0050649	0.0045093	0.0034448	0.0046569	0.0039916	0.0039821	0.0064086	0.0032861	0.0032861	0.0050319	0.0035649	0.0046268	0.0038912	0.0035181	0.002936	0.0035341	0.010539
0.0045213	0.0045213	0.0040819	0.0041503	0.01345	0.0046109	0.0039376	0.0054024	0.0032516	0.0035425	0.0033078	0.0033078	0.0034538	0.0036479	0.0049443	0.0038983	0.0035085	0.0044329	0.0033031	0.0028809	0.004765	0.004765	0.004632	0.004384	0.0036171	0.0029946	0.0049024	0.0053593	0.0033039	0.0097395	0.0033293	0.0033293	0.0031676	0.0036712	0.0037515	0.0046796	0.0031602	0.0046602	0.004186	0.004887
0.004931	0.004931	0.0037925	0.0034894	0.0031483	0.0044292	0.0034399	0.0042893	0.0041827	0.0091769	0.0032873	0.0032873	0.0041584	0.003322	0.0039784	0.0042002	0.0041342	0.0030884	0.0040266	0.0043626	0.0048329	0.0048329	0.0035784	0.0039815	0.0035702	0.0033613	0.0052069	0.0040209	0.0045112	0.0084089	0.0031639	0.0031639	0.0092014	0.0027032	0.0032967	0.0033909	0.0039159	0.0069888	0.003764	0.0054848
0.0048088	0.0048088	0.0057335	0.0035662	0.0073471	0.0040781	0.0037979	0.0045972	0.0027015	0.0056802	0.0051476	0.0051476	0.0048614	0.0036397	0.0041503	0.0035013	0.0039497	0.0048926	0.0034871	0.0036896	0.0044869	0.0044869	0.0030593	0.0035744	0.0039129	0.0036522	0.0050368	0.003705	0.0041675	0.0090873	0.0036286	0.0036286	0.0044269	0.0038708	0.0032555	0.003269	0.0032987	0.0051751	0.0042911	0.0056046
0.0040982	0.0040982	0.0038257	0.004078	0.0051234	0.0040477	0.0032854	0.0038118		0.0065821	0.0036555	0.0036555	0.004292	0.0036497	0.0040559	0.0031291	0.0032434	0.0033849	0.0037162	0.0056677	0.0039766	0.0039766	0.0031732	0.0041991	0.0050091	0.0034509	0.013035	0.0091059	0.0039531	0.010837	0.0034793	0.0034793	0.0043457	0.0030172	0.0031392	0.0051801	0.0032985	0.0060713	0.0042125	0.020545
0.0038815	0.0038815	0.0044691	0.0044279	0.0054889	0.012047	0.0042848	0.0050686	0.0052673	0.0059693	0.0032531	0.0032531	0.0048885	0.0028277	0.0036268	0.003069	0.0034048	0.0044744	0.0042304	0.0037843	0.0076059	0.0076059	0.0038121	0.0039071	0.003511	0.003929	0.013523	0.0059595	0.0042188	0.013556			0.0026734	0.0032035	0.0050454	0.0040076	0.0034317		0.0041772	0.020441
0.0044848	0.0044848	0.0037331	0.0048932	0.0039736	0.010817	0.0042372	0.0035853	0.0040899	0.0075433	0.0034081	0.0034081	0.0040554	0.0037055	0.0043074	0.0037204	0.0046887	0.0052296	0.0037059	0.0040628	0.0045364	0.0045364	0.0039479	0.0041085	0.0044885	0.0033643	0.0043328	0.004679	0.0039712	0.015025	0.0032071	0.0032071	0.0032562	0.0033915	0.0039236	0.0040543	0.0028815	0.0033478	0.0049433	0.012163
0.0039461	0.0039461	0.021679	0.0035804	0.0050542	0.0038368	0.0044349	0.0033107	0.0042196	0.0042663	0.0039563	0.0039563	0.0042529	0.003199	0.0044323	0.004126	0.0041675	0.006271	0.0037125	0.0053218	0.0042291	0.0042291	0.0037935	0.0039565	0.0031299	0.0031928	0.0038721	0.0078029	0.0044573	0.0092009	0.0031689	0.0031689	0.004579	0.0037029	0.0038169	0.0030699	0.0036225	0.005787	0.0036453	0.0099483
0.005279	0.005279	0.0028324	0.0031646	0.0049094	0.0045816	0.0059316	0.0040258	0.0035219	0.0045207	0.0040208	0.0040208	0.0080239	0.0042144	0.0041498	0.0046888	0.0037039	0.0053374	0.002941	0.0045384	0.004775	0.004775	0.0037285	0.0042614	0.0036903	0.003038	0.003978	0.0059608	0.0039647	0.010906	0.0039475	0.0039475	0.0046189	0.0035827	0.0040212	0.0036124	0.0039053	0.0037802	0.0045129	0.0062571
0.0036721	0.0036721	0.016024	0.0032654	0.0033727	0.006178	0.0045101	0.0040322	0.0045569	0.0071963	0.003242	0.003242	0.010874	0.0039939	0.0034993	0.0041363	0.0036373	0.0056516	0.0080427	0.0066702	0.0045053	0.0045053	0.0038062	0.0042402	0.0041818	0.0031434	0.0037595	0.0064538	0.0040145	0.0078741	0.003783	0.003783	0.0054799	0.0040544	0.0045865	0.0046829	0.0043751	0.0030471	0.0031832	0.0035053
0.0041489	0.0041489	0.0033657	0.0051585	0.0041368	0.0045904	0.0039986	0.0062655	0.0055457	0.0077375	0.0063976	0.0063976	0.0041369	0.0042527	0.0033476	0.0048912	0.0038171	0.0039622	0.0034445	0.0043035	0.0038458	0.0038458	0.0034327	0.0040285	0.0034701	0.0032477	0.0039143	0.0053652	0.0043258	0.0065707	0.0037265	0.0037265	0.0049923	0.0034029	0.0037768	0.0044178	0.0037547	0.0045067	0.0041759	0.013494
0.0057563	0.0057563	0.0037684	0.004206	0.0040817	0.0057676	0.003431	0.0041314	0.0043649	0.0061753	0.0034176	0.0034176	0.0033708	0.0036213	0.0033138	0.0034877	0.003582	0.004837	0.0034225	0.0044975	0.0045537	0.0045537	0.0032841	0.004725	0.0036239	0.0027549	0.0033983	0.0041278	0.0041915	0.012485	0.0036415	0.0036415	0.0040259	0.0030417	0.0040396	0.0039314	0.0035893	0.0043631	0.0040909	0.0030346
0.0051445	0.0051445	0.0039211	0.0045015	0.0039721	0.0050003	0.0037739	0.0081272	0.0036896	0.0045049	0.003175	0.003175	0.0037543	0.0043608	0.0030646	0.0038436	0.0042785	0.0043531	0.0029346	0.0059813	0.003904	0.003904	0.003348	0.0044477	0.0041333	0.0047258	0.003375	0.0030837	0.0049382	0.0048902	0.0033408	0.0033408	0.0038625	0.0040822	0.0036827	0.0039485	0.0034942	0.0031463	0.0042896	0.0032115
0.0050079	0.0050079	0.0043957	0.011791	0.0040479	0.0040185	0.003578	0.0048125	0.004095	0.010577	0.0075125	0.0075125	0.0033033	0.0046387	0.0031633	0.003599	0.0040403	0.0036505	0.0031773	0.0037064	0.0044101	0.0044101	0.0034562	0.0042387	0.0045784	0.0033859	0.0037721	0.0049157	0.0039183	0.0046353	0.0033535	0.0033535	0.0042673	0.0033007	0.0034161	0.0037859	0.0033938	0.0038647	0.0048562	0.0033193
0.0052735	0.0052735	0.0039455	0.004261	0.0043654	0.0040422	0.0034254	0.0043276	0.0060417	0.0058412	0.0031182	0.0031182	0.0030207	0.004097	0.0034632	0.0046023	0.0058874	0.0036011	0.0033313	0.0034861	0.0041921	0.0041921	0.0033625	0.0038768	0.003486	0.0029114	0.0029402	0.00348	0.0041745	0.011709	0.0046624	0.0046624	0.0035287	0.0040611	0.0037824	0.0038612	0.0035275	0.0033119	0.0039298	0.0034429
0.0036198	0.0036198	0.0042328	0.0043506	0.0044022	0.0040648	0.0038859	0.0048469	0.0078727	0.0042683	0.004835	0.004835	0.0050768	0.0044782	0.0040629	0.0036889	0.0034159	0.0037736	0.003845	0.003939	0.0040747	0.0040747	0.0045555	0.0037362	0.0038826	0.003528	0.0042182	0.0048866	0.0033288	0.0063204	0.0050727	0.0050727	0.0038562	0.0036627	0.003551	0.0037234	0.0026184	0.0070424	0.0047315	0.0053221
0.0035487	0.0035487	0.004846	0.0039568	0.0058789	0.0040649	0.0039134	0.003568	0.0032339	0.0049243	0.0031778	0.0031778	0.0039997	0.0042481	0.003369	0.0034406	0.003961	0.0034591	0.0048199	0.0042375	0.0039063	0.0039063	0.0032298	0.0044213	0.0039388	0.0038444	0.0033251	0.0052596	0.0035497	0.010735	0.0050614	0.0050614	0.0038595	0.0037829	0.0032599	0.005904	0.0031439	0.0044317	0.0041697	0.011283
0.0049172	0.0049172	0.0073008	0.0045605	0.005396	0.0039144	0.0043815	0.0033853	0.0091317	0.008494	0.0036247	0.0036247	0.0038453	0.0041318	0.0034398	0.0040276	0.004134	0.0066599	0.0038627	0.0047445	0.0041455	0.0041455	0.0026556	0.0050407	0.0034043	0.0036911	0.0034049	0.0051197	0.0041425	0.019305	0.004875	0.004875	0.003666	0.0036471	0.0035997	0.0036063	0.0035158	0.0034752	0.0036629	0.014944
0.0045526	0.0045526	0.0036492	0.0044317	0.0052587	0.0042462	0.0048828	0.0045037	0.0036492	0.0037529	0.0034134	0.0034134	0.003783	0.0035276	0.0035429	0.0035056	0.0039572	0.0072515	0.0051073	0.0036209	0.0055453	0.0055453	0.003435	0.0048463	0.0036348	0.0036671	0.0032654	0.0049045	0.0067917	0.0035944	0.0045816	0.0045816	0.003764	0.0033589	0.0039741	0.0042615	0.0055171	0.0042659	0.0040922	0.005782
0.0043396	0.0043396	0.0030867	0.0047029	0.0043586	0.0044591	0.0036465	0.0046628	0.0034064	0.0039635	0.0034485	0.0034485	0.0036927	0.0043996	0.0032591	0.0035361	0.004108	0.0072734	0.0031707	0.0041504	0.0037611	0.0037611	0.0033389	0.004491	0.0033667	0.0034629	0.0031252	0.0041593	0.003611	0.0039046	0.0051835	0.0051835	0.00469	0.0035992	0.0040964	0.0038739	0.0039194	0.0041346	0.0044659	0.0089338
0.0059915	0.0059915	0.0035445	0.0047354	0.0049319	0.0035407	0.0032871	0.0042397	0.0034014	0.0048404	0.0034479	0.0034479	0.0041223	0.0032644	0.0034753	0.0050443	0.0037417	0.0087511	0.0039509	0.0068942	0.004453	0.004453	0.0043211	0.0041968	0.0042722	0.0035585	0.0032082	0.0062915	0.0039386	0.0060822	0.0044963	0.0044963	0.0053907	0.0032902	0.0040738	0.0060208	0.0042894	0.0036715	0.0036235	0.0061958
0.0043598	0.0043598	0.004674	0.0045284	0.004273	0.0059949	0.0039057	0.0032014	0.0037109	0.0046352	0.0031335	0.0031335	0.0037091	0.0043903	0.0043722	0.0039508	0.0038945	0.0035748	0.0036198	0.0048761	0.0046502	0.0046502	0.0038508	0.0041826	0.0038934	0.0038716	0.0039039	0.0074078	0.0035204	0.0055196	0.0044732	0.0044732	0.0041635	0.0034682	0.0033533	0.0034604	0.0034432	0.0037324	0.0040132	0.0076246
0.004164	0.004164	0.0028798	0.0038943	0.019856	0.0035795	0.0042921	0.0038666	0.0040034	0.0041098	0.0032926	0.0032926	0.0040609	0.0039098	0.0046148	0.0035309	0.0040123	0.0041077	0.0030796	0.0049822	0.0047317	0.0047317	0.0029878	0.0040125	0.0048672	0.0035046	0.0031612	0.0039897	0.0052376	0.0061172	0.0050835	0.0050835	0.0045157	0.0039688	0.0036952	0.0041372	0.0047618	0.0025092	0.0034701	0.01754
0.0041572	0.0041572	0.0043737	0.0041232	0.012422	0.0040632	0.0037794	0.0039032	0.0036554	0.0044018	0.0040022	0.0040022	0.0034788	0.0049183	0.0029877	0.0037134	0.0040038	0.0046779	0.0033573	0.0044409	0.0045964	0.0045964	0.0039304	0.0036209	0.0042041	0.0041346	0.0044329	0.0075682	0.0029346	0.0096689	0.003745	0.003745	0.0049649	0.0046654	0.0038122	0.0044078	0.0034998	0.0032183	0.0042828	0.0087267
0.0026455	0.0026455	0.0043349	0.004328	0.0043296	0.0051744	0.0048382	0.004165	0.0039954	0.0045479	0.0031623	0.0031623	0.0035662	0.0041926	0.0036099	0.0039285	0.0047645	0.0036097	0.0036854	0.0056257	0.0052944	0.0052944	0.0052021	0.0043203	0.0038571	0.0029838	0.0040133	0.0087395	0.0034148	0.0065767	0.0038136	0.0038136	0.0033547	0.0033051	0.0045198	0.0034726	0.0032126	0.0049815	0.0037564	0.012765
0.0032929	0.0032929	0.0040429	0.0041258	0.0035017	0.0044349	0.0031191	0.0033539	0.0041038		0.0041247	0.0041247	0.0032142	0.004021	0.0030434	0.0037312	0.0038937	0.0036928	0.0036705	0.0065459	0.003866	0.003866	0.0045482	0.0043634	0.0043102	0.0037559	0.0031036	0.006235	0.0033881	0.0094449	0.0047234	0.0047234	0.0040279	0.0038089	0.0036162	0.004539	0.0040131	0.0060714	0.0045692	0.0090528
0.0055199	0.0055199	0.0071459	0.0041471	0.0042034	0.0040253	0.0039654	0.0034195	0.00333	0.005866	0.003529	0.003529	0.003355	0.0045099	0.0047445	0.0032949	0.0046773	0.005122	0.0035173	0.0055069	0.0031635	0.0031635	0.0032025	0.0039743	0.0040384	0.0036626	0.013044	0.004831	0.0043704	0.005578	0.0033376	0.0033376	0.00385	0.0032743	0.0034305	0.003626	0.0039916	0.0066865	0.0042565	0.0089701
0.004504	0.004504	0.0036579	0.0045239	0.0044073	0.0040564	0.0042492	0.0038373	0.0034118	0.0043272	0.0091805	0.0091805	0.0035859	0.015772	0.0040719	0.0036207	0.0038204	0.0038026	0.0033518	0.0038775	0.0037388	0.0037388	0.0034464	0.0035545	0.0032316	0.0035957	0.0033058	0.0050572	0.0046317	0.0066334	0.0030378	0.0030378	0.0055706	0.0037981	0.015721	0.004194	0.0036555	0.0060307	0.0037153	0.008704
0.0041495	0.0041495	0.0039315	0.0040361	0.0035996	0.0041161	0.0035963	0.0030338	0.0036542	0.0038635	0.003342	0.003342	0.0030059	0.003937	0.010732	0.0039227	0.0036302	0.0039263	0.0031216	0.0090073	0.0031057	0.0031057	0.0040627	0.0041306	0.0035946	0.003815	0.0038345	0.0054907	0.0054988	0.0094561	0.0049988	0.0049988	0.0052112	0.0037838	0.0034896	0.0040082	0.0040728	0.0039456	0.0077767	0.012859
0.0043924	0.0043924	0.0034963	0.0044548	0.0039447	0.0046421	0.0038841	0.0037396	0.0033211	0.0043258	0.0038066	0.0038066	0.0035042	0.0039538	0.010031	0.0031685	0.010404	0.0039124	0.0034488	0.010157	0.0029826	0.0029826	0.0037147	0.0035743	0.002437	0.003442	0.0034975	0.0081962	0.0048507	0.012853	0.0050416	0.0050416	0.0045524	0.0044106	0.0036604	0.0045526	0.0032148	0.0054836	0.0037688	0.0088531
0.004246	0.004246	0.0038307	0.0038303	0.0037259	0.0047904	0.0037449	0.003237	0.0049099	0.01027	0.0037483	0.0037483	0.0037344	0.0040883	0.0033193	0.0043596	0.011102	0.0042315	0.0034412	0.0044908	0.0040698	0.0040698	0.0036098	0.0034154	0.0030161	0.0029199	0.0042686	0.004575	0.011316	0.0032771	0.0040642	0.0040642	0.0039629	0.0044168	0.0037579	0.0037579	0.0045068	0.0065211	0.0043946	0.017772
0.0045308	0.0045308	0.005062	0.0040246	0.0037937	0.004026	0.0038522	0.0039604	0.0034026	0.0037569	0.0035853	0.0035853	0.0036371	0.0043409	0.0028652	0.0045424	0.0038041	0.0068304	0.0041451	0.003644	0.0032188	0.0032188	0.0035133	0.0034076	0.0046262	0.003686	0.0037402	0.0084343	0.0032125	0.008235	0.0049399	0.0049399	0.0046741	0.0038053	0.0038055	0.0033381	0.0043933	0.0037537	0.0032776	0.011514
0.0044328	0.0044328	0.0038828	0.0034151	0.0061951	0.0037812	0.0062457	0.0046165	0.005155	0.0040871	0.004164	0.004164	0.0030652	0.0039077	0.004392	0.0035999	0.0040782	0.0034909	0.0027853	0.0037718	0.0036653	0.0036653	0.0034496	0.0031614	0.0038361	0.003244	0.0034844	0.0030472	0.0037623	0.0081275	0.0042944	0.0042944	0.0047011	0.0035715	0.0034322	0.0036038	0.0045413	0.0031135	0.0034153	0.0098851
0.0055915	0.0055915	0.0038785	0.0037175	0.0050687	0.0050087	0.0039465	0.0035843	0.0046708	0.0041073	0.0030979	0.0030979	0.0033049	0.0036742	0.0029393	0.0040025	0.0074778	0.0053217	0.0038038	0.0036584	0.0034616	0.0034616	0.0036195	0.0038074	0.0039744	0.0038167	0.0039949	0.0028239	0.010755	0.0066899	0.0041638	0.0041638	0.0048248	0.0032213	0.003249	0.004868	0.00011349	0.0052938	0.0034995	0.0075528
0.0039486	0.0039486	0.004211	0.0034431	0.003507	0.0043802	0.0035915	0.0038433	0.0042223	0.0035441	0.0035784	0.0035784	0.0040842	0.0040792	0.0095004	0.0027767	0.020005	0.0048451	0.0037149	0.0041573	0.0037518	0.0037518	0.0032572	0.003114	0.0039711	0.0036369	0.0042663	0.0056619	0.0035292	0.010441	0.0042133	0.0042133	0.0046617	0.0035088	0.0041509	0.0037842	0.0040218	0.0050341	0.0037601	0.012259
0.0042972	0.0042972	0.003609	0.0040279	0.0048473	0.0036697	0.0040321	0.0036032	0.0032053	0.0038518	0.0035507	0.0035507	0.0045478	0.0046628	0.0030712	0.0040482	0.0030675	0.0045523	0.003119	0.0029752	0.004196	0.004196	0.0049504	0.002893	0.0039069	0.0034797	0.0032379	0.0045672	0.0040813	0.0080671	0.0038178	0.0038178	0.0064525	0.0033847	0.0035801	0.0049359	0.0030274	0.0077373	0.0044651	0.008361
0.0040445	0.0040445	0.0042929	0.0044908	0.0041719	0.0035168	0.0031478	0.0058104	0.0029876	0.0048226	0.0040109	0.0040109	0.0041825	0.0043323	0.0032417	0.003414	0.0038025	0.0036921	0.003527	0.0048522	0.0041586	0.0041586	0.0033704	0.0034845	0.0042793	0.003386	0.0032123	0.0069509	0.0049666	0.0036479	0.0030698	0.0030698	0.00666	0.004483	0.0053136	0.00453	0.0032975	0.0028923	0.0046382	0.0044222
0.0040591	0.0040591	0.004049	0.005216	0.0044565	0.0037873	0.0036104	0.0052116	0.0089656	0.0061827	0.0030961	0.0030961	0.0044468	0.0041221	0.0041063	0.0036029	0.0038777	0.003813	0.0072221	0.0044366	0.0036428	0.0036428	0.0025347	0.0037436	0.004143	0.0036896	0.0028737	0.012447	0.0045012	0.0035377	0.004467	0.004467	0.003838	0.0029626	0.0036483	0.0033741	0.0029495	0.0043294	0.0039848	0.0099812
0.0039909	0.0039909	0.0046485	0.0061992	0.0037054	0.0036873	0.0041225	0.0033417	0.004398	0.0040118	0.00405	0.00405	0.0032503	0.0041795	0.0036578	0.0035553	0.0034629	0.0035692	0.0036169	0.0045914	0.0032726	0.0032726	0.004273	0.0034433	0.00517	0.0031962	0.0050045	0.0040609	0.0059505	0.0086832	0.0043298	0.0043298	0.0042118	0.0030169	0.0043198	0.0046044	0.0036631	0.0031717	0.0044204	0.0039061
0.0043879	0.0043879	0.0037434	0.004288	0.0039747	0.0038516	0.0042232	0.0030934	0.0038247	0.0040585	0.0033399	0.0033399	0.0040578	0.0042895	0.0033924	0.0039399	0.0039681	0.0040385	0.0031566	0.0037628	0.0047989	0.0047989	0.0030478	0.0033568	0.0022173	0.0034468	0.0037447	0.0067645	0.0050271	0.0081487	0.0039928	0.0039928	0.0049163	0.0038628	0.0043458	0.006292	0.0034794	0.0028454	0.0033741	0.0075006
0.0040938	0.0040938	0.0036911	0.0047514	0.003742	0.0036423	0.0039591	0.0038107	0.0038934	0.0045047	0.0035332	0.0035332	0.014333	0.0044359	0.0044442	0.0034654	0.0042977	0.0033516	0.0033085	0.0053976	0.0036586	0.0036586	0.0030631	0.0032321	0.0027462	0.0036597	0.0039125	0.0035923	0.0048268	0.0058519	0.0055914	0.0055914	0.0066112	0.003726	0.003575	0.0035531	0.0034494	0.0063345	0.0044959	0.0092248
0.0056434	0.0056434	0.0037907	0.0048309	0.0037105	0.0034995	0.0040154	0.0040133	0.0040575	0.0039649	0.0035254	0.0035254	0.0038487	0.003752	0.0034544	0.004033	0.0038083	0.0033121	0.0032668	0.0038625	0.0032564	0.0032564	0.0047459	0.003791	0.003755	0.0035118	0.003426	0.0067352	0.0036148	0.0042114	0.0051442	0.0051442	0.0050389	0.0034485	0.0036682	0.0079961	0.0039209	0.0029349	0.0045014	0.0065937
0.0039258	0.0039258	0.0041295	0.0049248	0.0038865	0.0037388	0.0043882	0.0076971	0.0039382	0.0053443	0.0032781	0.0032781	0.0032564	0.0042621	0.0039857	0.0031952	0.0038826	0.0033902	0.003564	0.0066738	0.0032963	0.0032963	0.0038224	0.0043935	0.0066812	0.0035444	0.0035096	0.0073559	0.0038319	0.0055817	0.0046446	0.0046446	0.0044414	0.0042035	0.0034982	0.0047361	0.0039223	0.0048943	0.0075971	0.0075999
0.0043221	0.0043221	0.0039254	0.0034355	0.0038584	0.0046703	0.0037701	0.0051884	0.0042042	0.0040424	0.0041457	0.0041457	0.0044728	0.0042408	0.003609	0.0035391	0.0044385	0.0052685	0.0032839	0.0035352	0.0034181	0.0034181	0.0046018	0.003803	0.0030285	0.0028662	0.0038774	0.0084051	0.0042071	0.0092571	0.0046256	0.0046256	0.0056083	0.0042777	0.0034266	0.0036949	0.0038341	0.0053534	0.0038692	0.010105
0.0042035	0.0042035	0.0044536	0.0035581	0.0038673	0.0038655	0.0038898	0.0056957	0.010111	0.0063796	0.0038373	0.0038373	0.004521	0.0036711	0.0029332	0.004273	0.0039945	0.0037614	0.0028123	0.0041462	0.0037969	0.0037969	0.0033575	0.0035139	0.0044253	0.0031451	0.0040318	0.0076325	0.0036775	0.0064437	0.0053048	0.0053048	0.0040373	0.0055664	0.0032095	0.0049147	0.0031506	0.0059628	0.0041895	0.005235
0.011897	0.011897	0.004079	0.0037946	0.0039881	0.0046488	0.0035586	0.0042653	0.0036684	0.0038796	0.0039761	0.0039761	0.0046573	0.0034951	0.0032618	0.0043393	0.0034829	0.005601	0.003347	0.0091762	0.0041433	0.0041433	0.0034556	0.0035495	0.0043774	0.004479	0.0042136	0.0067741	0.0043457	0.0070612	0.0039985	0.0039985	0.0049475	0.0054041	0.0036266	0.0040401	0.003993	0.0068085	0.0042418	0.0091311
0.010047	0.010047	0.0042199	0.0046429	0.003791	0.0042858	0.0047411	0.0032032	0.003504	0.0027545	0.0043063	0.0043063	0.0049679	0.0040644	0.0037598	0.0041311	0.0079231	0.0029572	0.0043338	0.0045508	0.0037661	0.0037661	0.0027172	0.0037181	0.0071234	0.0035591	0.0037473	0.0076601	0.0038408	0.010254	0.0043653	0.0043653	0.0048201	0.0034953	0.0037382	0.0054414	0.0038265	0.0075457	0.0042652	0.0060203
0.0051106	0.0051106	0.0037062	0.0047286	0.0032192	0.0040674	0.0042198	0.0035216	0.005616	0.0049502	0.0032802	0.0032802	0.0040492	0.0040978	0.0036674	0.0048623	0.0042304	0.003317	0.0033745	0.0048613	0.0032393	0.0032393	0.0033425	0.0034504	0.0038549	0.0036446	0.0037099	0.0044829	0.0040993	0.0062712	0.0043911	0.0043911	0.0044098	0.0032879	0.0039291	0.0047715	0.0033006	0.0036793	0.0043121	0.010837
0.0047853	0.0047853	0.0038088	0.0048397	0.0043617	0.004176	0.0033446	0.006531	0.0033335	0.0043503	0.0038645	0.0038645	0.0042685	0.0039789	0.0040106	0.0046609	0.003189	0.0044089	0.0035483	0.0034893	0.009636	0.009636	0.0027639	0.003196	0.0036863	0.0029553	0.0039314	0.008894	0.0037124	0.006219	0.005184	0.005184	0.0042408	0.0036503	0.0038212	0.0063535	0.0038882	0.004339	0.0037264	0.0035825
0.0047426	0.0047426	0.0038638	0.0038279	0.0042755	0.0038354	0.0040893	0.0050161	0.0034195	0.0039937	0.0040626	0.0040626	0.0043108	0.0040722	0.0034003	0.0036941	0.0037143	0.0032413	0.0034972	0.0037143	0.01073	0.01073	0.0031164	0.0042007	0.00385	0.0029837	0.0041014	0.015739	0.0042172	0.010696	0.0044168	0.0044168	0.0052235	0.0041909	0.0037662	0.0042571	0.003953	0.0068124	0.0040822	0.0098077
0.0048428	0.0048428	0.0046819	0.0040389	0.0039953	0.0044921	0.0035727	0.0039438	0.004269	0.0040488	0.0042894	0.0042894	0.0038598	0.0041309	0.0041497	0.0045528	0.0031287	0.003697	0.0041201	0.0052736	0.0030068	0.0030068	0.0048636	0.0038499	0.020837	0.016274	0.010108	0.0069288	0.004404	0.0059349	0.003651	0.003651	0.0048177	0.0035378	0.0040105	0.003286	0.0032581	0.006826	0.0043372	0.0098722
0.0047846	0.0047846	0.0041089	0.0043875	0.0044436	0.0042133	0.0036828	0.0045096	0.0044864	0.011327	0.0035212	0.0035212	0.0037632	0.0034139	0.0036424	0.0041568	0.006582	0.0029456	0.003997	0.0038757	0.0032403	0.0032403	0.0037019	0.0040369	0.0034251	0.0042715	0.0033274	0.0060383	0.0037402	0.0041405	0.0052289	0.0052289	0.00442	0.0033162	0.002931	0.0028068	0.0038824	0.0045373	0.0037656	0.0079876
0.0049178	0.0049178	0.0041141	0.0042378	0.0043169	0.0036747	0.0029866	0.0038614	0.0044727	0.0040111	0.0038487	0.0038487	0.0048542	0.0039614	0.0037208	0.0045125	0.0032454	0.0038285	0.003867	0.0041131	0.0042487	0.0042487	0.0037766	0.0041735	0.0042985	0.0048456	0.0039909	0.0033705	0.0040081	0.0089735	0.0047961	0.0047961	0.0048489	0.0034566	0.0038898	0.0040294	0.0037564	0.0065386	0.0039927	0.0049046
0.0042291	0.0042291	0.0041573	0.0043277	0.0040683	0.0032773	0.0032495	0.0035658	0.0049986	0.010574	0.0041129	0.0041129	0.0038227	0.0042848	0.0042331	0.0046444	0.0032426	0.0033559	0.0042878	0.004514	0.0042308	0.0042308	0.0044535	0.0035688	0.0044601	0.0033093	0.003186	0.0041014	0.003731	0.011566	0.0037665	0.0037665	0.0041975	0.0032909	0.0035556	0.0053146	0.0039698	0.0080581	0.0047068	0.012246
0.0039475	0.0039475	0.0041808	0.010635	0.0044102	0.0037356	0.0041288	0.0039214	0.0039646	0.0043488	0.0042402	0.0042402	0.0038801	0.0037101	0.0040462	0.0041641	0.0038408	0.0037534	0.0040342	0.0044551	0.0038968	0.0038968	0.0043584	0.0034283	0.0041545	0.0037589	0.0034486	0.0046206	0.0052053	0.01338	0.0044375	0.0044375	0.0042536	0.0032486	0.0038326	0.0035998	0.0038599	0.0061047	0.0043754	0.0080956
0.0044698	0.0044698	0.0043529	0.0047406	0.0042871	0.0044885	0.004102	0.0066648	0.0049865	0.0048479	0.0045416	0.0045416	0.0040936	0.003202	0.0035391	0.0056794	0.0043908	0.0045401	0.0043338	0.004576	0.0024736	0.0024736	0.0039903	0.0030954	0.0034316	0.0060616	0.003568	0.0062414	0.006486	0.0074403	0.0045427	0.0045427	0.020488	0.0036488	0.0041823	0.0043989	0.0035524	0.0057892	0.004086	0.01165
0.0040479	0.0040479	0.0046311	0.0035617	0.0084196	0.0037424	0.0033799	0.0041066	0.0040025	0.0052404	0.0031817	0.0031817	0.0048081	0.0038843	0.0036548	0.0049983	0.0035859	0.0067155	0.0041449	0.0049083	0.0041763	0.0041763	0.0035545	0.0052508	0.0036873	0.003444	0.0031869	0.0034934	0.0039756	0.012643	0.0044989	0.0044989	0.0045486	0.0047777	0.0040315	0.0035223	0.0036768	0.0055902	0.0052936	0.011632
0.0042193	0.0042193	0.010141	0.0042029	0.010668	0.0063232	0.0032069	0.0040961	0.0037959	0.012009	0.0038402	0.0038402	0.004627	0.0041286	0.0046227	0.0044744	0.0046558	0.0042583	0.0033825	0.0042626	0.0047478	0.0047478	0.0032009	0.0029244	0.0058635	0.0032723	0.0052566	0.0053308	0.0035121	0.011174	0.0038919	0.0038919	0.0045244	0.0027337	0.0036682	0.0048818	0.0042483	0.007554	0.0044032	0.0057787
0.0045087	0.0045087	0.006695	0.0059598	0.0041091	0.0037308	0.0037682	0.0032767	0.0037459	0.0039075	0.0041849	0.0041849	0.0046242	0.0046153		0.0046093	0.0033087	0.0051055	0.0051462	0.0077233	0.0040168	0.0040168	0.0037149	0.0041163	0.003386	0.0029639	0.0037465	0.0038887	0.0034827	0.01126	0.015285	0.015285	0.0054821	0.0024286	0.003765	0.0036867	0.0036351	0.0062932	0.0036814	0.013068
0.0043183	0.0043183	0.0088272	0.0044168	0.0047678	0.0068728	0.0033919	0.0036264	0.0041105	0.0053137	0.0034036	0.0034036	0.0036078	0.0038511	0.0038322	0.004655	0.0043275	0.0040648	0.0036116	0.028437	0.0045064	0.0045064	0.0036939	0.0038014	0.0032717	0.0035736	0.0031626	0.0042964	0.003907	0.01134	0.0040155	0.0040155	0.0056185	0.0037227	0.0036719	0.0043633	0.00346	0.0091834	0.0043127	0.0098672
0.0046397	0.0046397	0.0039215	0.0043143	0.0035729	0.0045505	0.0035735	0.003504	0.01397	0.0038621	0.0034331	0.0034331	0.0040307	0.0040884	0.0041733	0.0039692	0.0033981	0.0041802	0.0043858	0.0035638	0.0040676	0.0040676	0.0040701	0.0032645	0.0040304	0.0026228	0.0030781	0.003757	0.0043768	0.011861	0.0063096	0.0063096	0.0044383	0.0033081	0.004053	0.0041657	0.0033727	0.0052752	0.004304	0.011699
0.0049401	0.0049401	0.0048742	0.004746	0.0042557	0.0036336	0.0036529	0.003635	0.0031949	0.0043202	0.0033833	0.0033833	0.0047501	0.0051577	0.0057261	0.0037985	0.0040584	0.0042409	0.0035547	0.0057394	0.0043571	0.0043571	0.0045761	0.0038422	0.0040987	0.0029391	0.0029602	0.0058781	0.0039322	0.0059625	0.0039372	0.0039372	0.0047581	0.0033091	0.0035092	0.0047377	0.0029567	0.011053	0.0041389	0.011434
0.01835	0.01835	0.0038691	0.0043169	0.0040558	0.0038484	0.0039803	0.0098645	0.004023	0.0044804	0.0032968	0.0032968	0.004085	0.0039036	0.0033562	0.0037261	0.011901	0.0043628	0.0034073	0.0040423	0.008507	0.008507	0.003823	0.0033868	0.003856	0.0039891	0.0031404	0.0037352	0.003677	0.0070864	0.0039332	0.0039332	0.0053239	0.0036114	0.0040568	0.0039155	0.003108	0.00625	0.0043254	0.0091252
0.017428	0.017428	0.0051491	0.0041611	0.0040031	0.0031232	0.0030733	0.0031258	0.0036066	0.0035788	0.0045468	0.0045468	0.0045354	0.0030021	0.0035258	0.0034106	0.0046427	0.0056136	0.0039447	0.0031173	0.0042866	0.0042866	0.0040369	0.0029512	0.0044474	0.0075152	0.0036946	0.0042772	0.0044919	0.0080048	0.0036723	0.0036723	0.0048854	0.0034352	0.0037587	0.0049105	0.0030245	0.0054209	0.0039724	0.015025
0.0041088	0.0041088	0.0036474	0.0043815	0.0041941	0.0036375	0.0031539	0.0023324	0.0034965	0.0038823	0.0045299	0.0045299	0.0056181	0.0038725	0.0041629	0.00362	0.0035138	0.00528	0.003099	0.0045011	0.0082815	0.0082815	0.0044831	0.0037067	0.0036864	0.0030808	0.0045254	0.0037759	0.0044096	0.0062946	0.0030008	0.0030008	0.0042046	0.0032591	0.0038619	0.0046972	0.0035415	0.0062587	0.0043606	0.013755
0.0041087	0.0041087	0.0046631	0.004287	0.0042146	0.0033832	0.0026635	0.0035816	0.0039605	0.0039571	0.0042097	0.0042097	0.0045175	0.0035711	0.0034123	0.0037379	0.0041724	0.0041464	0.0025979	0.0041858	0.0042899	0.0042899	0.0034749	0.0031472	0.0042656	0.0034496	0.0036407	0.0049849	0.0047029	0.0062027	0.0044665	0.0044665	0.0047462	0.0028688	0.0033467	0.0050762	0.0038136	0.0058037	0.0033103	0.0194
0.0057252	0.0057252	0.0056662	0.003715	0.003576	0.0031918	0.0031674	0.012107	0.0043344	0.003615	0.0046165	0.0046165	0.0042373	0.0038779	0.0036908	0.0040178	0.0035655	0.0035617	0.003806	0.0097652	0.0060859	0.0060859	0.0031379	0.004512	0.0033184	0.0038869	0.0044167	0.0043919	0.0040336	0.0058184	0.0038357	0.0038357	0.0041828	0.0038619	0.0037067	0.0054571	0.0044918	0.0049071	0.0029927	0.01771
0.0054874	0.0054874	0.0049964	0.0033398	0.004048	0.0044716	0.0041059	0.003547	0.0035027	0.0037786	0.0035331	0.0035331	0.0038388	0.0040861	0.0035452	0.005247	0.0042181	0.0038338	0.0039725	0.0061731	0.0043587	0.0043587	0.0038223	0.0037282	0.0050817	0.0039505	0.0040287	0.0053622	0.0038528	0.011892	0.0032733	0.0032733	0.0043029	0.0050814	0.0040664	0.0061572	0.0047013	0.0047522	0.0047727	0.0087606
0.0040095	0.0040095	0.0039074	0.0038823	0.0034189	0.0035334	0.0040846	0.0099779	0.0037628	0.0038572	0.0041181	0.0041181	0.0040153	0.003686	0.0046232	0.0052322	0.0031006	0.003736	0.003401	0.0048359	0.0043542	0.0043542	0.0030678	0.0036413	0.0035751	0.0030279	0.0032814	0.0046149	0.0033614	0.006719	0.0049583	0.0049583	0.005207	0.0034823	0.004972	0.0039448	0.0036751	0.0072102	0.0038275	0.0090732
0.004218	0.004218	0.0051054	0.0036401	0.0050385	0.0041009	0.0028712	0.0037489	0.0034956	0.0068346	0.0048932	0.0048932	0.0043401	0.0034548	0.0039304	0.0040173	0.0039846	0.0042349	0.0032533	0.0076605	0.004587	0.004587	0.0032764	0.0034496	0.0040934	0.0038566	0.0038549	0.0063112	0.0053412	0.0083234	0.0042446	0.0042446	0.0045069	0.0032633	0.003712	0.0048947	0.0039509	0.0042778	0.0034914	0.0067632
0.0042497	0.0042497	0.012715	0.00312	0.003212	0.0035034	0.0039906	0.0029612	0.0030879	0.0047789	0.0046426	0.0046426	0.0040655	0.003582	0.0040957	0.0039045	7.3201e-05	0.0057055	0.0029221	0.0038031	0.0045164	0.0045164	0.0038787	0.0039574	0.0036886	0.0038345	0.0037398	0.0060179	0.0051042	0.0062485	0.0031159	0.0031159	0.0049565	0.0037204	0.0052901	0.0054514	0.0032586	0.01231	0.0034486	0.0071568
0.0045579	0.0045579	0.0019979	0.0040518	0.0053188	0.0074435	0.0036998	0.0028354	0.0044881	0.0094406	0.004205	0.004205	0.0032775	0.00376	0.0029671	0.0044146	0.0038587	0.0050943	0.0032836	0.0038895	0.0049024	0.0049024	0.0033138	0.0039284	0.0031397	0.0037958	0.0051196	0.010251	0.0044794	0.0069921	0.0037889	0.0037889	0.0033339	0.0045137	0.0034177	0.0039822	0.0085848	0.0061222	0.0041615	0.0032771
0.0038152	0.0038152	0.0032636	0.0045974	0.013325	0.0041147	0.0030284	0.0040286	0.006498	0.0077089	0.0034434	0.0034434	0.0031386	0.0034445	0.0044797	0.00412	0.0035767	0.0042086	0.015938	0.0046674	0.0037972	0.0037972	0.0042925	0.0034056	0.0055436	0.004712	0.0047861	0.0083396	0.0048872	0.0080467	0.0039627	0.0039627	0.010246	0.0036358	0.0036789	0.0057785	0.007735	0.0055356	0.0034557	0.0065289
0.0043317	0.0043317	0.0034725	0.0036105	0.0045946	0.0052214	0.0046145	0.003889	0.003002	0.0054511	0.0044698	0.0044698	0.0043803	0.0027848	0.0034492	0.0069346	0.0030934	0.0034525	0.01768	0.005399	0.003551	0.003551	0.0037022	0.0044793	0.0039464	0.004152	0.0042632	0.0046425	0.0034619	0.0052028	0.0043137	0.0043137	0.0044416	0.0032725	0.0059923	0.0055816	0.0050098	0.0041527	0.0035649	0.014585
0.0039386	0.0039386	0.0042527	0.0046661	0.0039242	0.0038362	0.002681	0.0036894	0.0029927	0.0057275	0.0039368	0.0039368	0.004239	0.0041274	0.0089888	0.0037529	0.003373	0.0080983	0.003319	0.0034449	0.0041175	0.0041175	0.0040869	0.0033235	0.0045663	0.0047057	0.0041038	0.00424	0.0034831	0.0081396	0.004005	0.004005	0.0038888	0.0031893	0.0035833	0.0039579	0.0037308	0.005792	0.0025815	0.0055883
0.0044434	0.0044434	0.0045161	0.0045796	0.0034635	0.0034918	0.013648	0.010311	0.0033506	0.0034935	0.0038478	0.0038478	0.0039405	0.0039946	0.0030752	0.0086502	0.0062179	0.0051853	0.0034463	0.0034873	0.0044061	0.0044061	0.0034384	0.0028877	0.0028488	0.017011	0.0037495	0.0048585	0.0036815	0.013151	0.0038893	0.0038893	0.0039887	0.0035719	0.0034699	0.0038457	0.0032553	0.0062236	0.0029946	0.0095538
0.004331	0.004331	0.0043797	0.0082879	0.0039088	0.0038579	0.0037819	0.0074437	0.0038454	0.0038384	0.0035969	0.0035969	0.0042398	0.0041159	0.0034193	0.0034437	0.0041189	0.0040736	0.0039358	0.0040367	0.0047983	0.0047983	0.003111	0.0031525	0.003108	0.0042779	0.0041977	0.006657	0.0023577	0.00775	0.0039391	0.0039391	0.0035513	0.0032151	0.0062089	0.0087116	0.0037731	0.012524	0.0042926	0.012586
0.0041047	0.0041047	0.0043449	0.0097127	0.0038173	0.0038148	0.0040278	0.0040095	0.0031604	0.0039856	0.0041874	0.0041874	0.0042868	0.0054313	0.0038032	0.004697	0.0031296	0.0044597	0.0031442	0.0056076	0.0044592	0.0044592	0.0032055	0.0030926	0.004562	0.0036271	0.0045936	0.0053525	0.0034588	0.006289	0.0044637	0.0044637	0.0040018	0.0041747	0.0039389	0.010746	0.0079604	0.0008115	0.0042283	0.012171
0.004296	0.004296	0.0038124	0.0044129	0.0034973	0.0034276	0.0044724	0.0049064	0.0033409	0.0053231	0.0036748	0.0036748	0.0033221	0.003747	0.0043652	0.0039411	0.0038127	0.0039478	0.0039283	0.0031775	0.0042505	0.0042505	0.0034373	0.0038237	0.0032875	0.0034503	0.004932	0.0031694	0.0036436	0.0059481	0.0037888	0.0037888	0.0039944	0.0039548	0.0038269	0.0046417	0.0047059	0.00082567	0.0041022	0.0099462
0.0071272	0.0071272	0.0041662	0.0043256	0.0032536	0.0034215	0.0073299	0.0047725	0.0042171	0.0055391	0.0038353	0.0038353	0.003677	0.0042117	0.0034715	0.0042713	0.0033043	0.003195	0.0034057	0.006731	0.0059147	0.0059147	0.0035659	0.0031519	0.0036211	0.0030265	0.004069	0.0056494	0.0034322	0.008283	0.0037979	0.0037979	0.0037967	0.0041255	0.0037889	0.0033446	0.0038483	0.005082	0.0038285	0.0092753
0.0041128	0.0041128	0.0048456	0.0041511	0.0041077	0.0039524	0.0036072	0.004197	0.003554	0.0047688	0.0040738	0.0040738	0.0032854	0.0046023	0.0038476	0.003941	0.003466	0.0041336	0.0031006	0.0039516	0.006663	0.006663	0.0027535	0.0032096	0.009208	0.0040305	0.0039574	0.0049902	0.0040033	0.016425	0.0044811	0.0044811	0.0036732	0.0037338	0.0035777	0.0035058	0.0042617	0.004345	0.0039375	0.0042191
0.0053726	0.0053726	0.0036989	0.0036913	0.0041067	0.0037242	0.004589	0.003225	0.0036923	0.0067468	0.0030246	0.0030246	0.0047037	0.00428	0.0058762	0.0036315	0.0038255	0.0041477	0.0031646	0.0051521	0.0075901	0.0075901	0.0038021	0.0037719	0.0047335	0.0041273	0.0042316	0.0039279	0.0040258	0.0061334	0.0040809	0.0040809	0.0044413	0.0041181	0.003476	0.0032798	0.0035638	0.0055063	0.0041938	0.0098386
0.0040604	0.0040604	0.0032027	0.0041174	0.0042368	0.0037874	0.0038638	0.004069	0.0069946	0.0039868	0.0045005	0.0045005	0.0041843	0.00392	0.0059372	0.0037708	0.0036345	0.0050015	0.0051363	0.0048587	0.0063275	0.0063275	0.0037005	0.0040934	0.0028029	0.0040727	0.0064049	0.0049658	0.0047963	0.0054379	0.0038021	0.0038021	0.0041157	0.018934	0.0033604	0.006628	0.0035146	0.0084535	0.003088	0.006173
0.0045234	0.0045234	0.0056669	0.0036195	0.0037155	0.003423	0.012491	0.0045673	0.0034722	0.0033175	0.0032677	0.0032677	0.0042148	0.0038248	0.0035104	0.0044652	0.004219	0.0036788	0.0046834	0.003749	0.0035562	0.0035562	0.0037401	0.0043367	0.0031263	0.0036529	0.0042308	0.006639	0.003557	0.0056815	0.0039599	0.0039599	0.0036329	0.019207	0.0039245	0.0042407	0.0037966	0.0066227	0.0039334	0.010549
0.0051006	0.0051006	0.0041788	0.0040039	0.003911	0.013125	0.0040017	0.0039964	0.0039425	0.0036317	0.0036626	0.0036626	0.0039134	0.0031418	0.0043712	0.0035384	0.0041852		0.0037515	0.007768	0.0032456	0.0032456	0.0033003	0.0042385	0.0037419	0.003449	0.0056666	0.0089559	0.0042871	0.0046282	0.0036709	0.0036709		0.0036032	0.0040506	0.0039238	0.0039824	0.0047875	0.0036504	0.022978
0.0056376	0.0056376	0.0040852	0.0046956	0.0039142	0.0033845	0.0038095	0.0041365	0.003747	0.0032978	0.0041144	0.0041144	0.0035804	0.0035467	0.0037068	0.0033804	0.0040535	0.0041254	0.003689	0.0042004	0.0028301	0.0028301	0.0036825	0.0032573	0.00326	0.0039557	0.0072779	0.0043276	0.0034624	0.0061262	0.0039064	0.0039064	0.0042646	0.013043	0.0037585	0.0037913	0.0039793	0.0054955	0.0030172	0.0046875
0.0041454	0.0041454	0.0035044	0.0038417	0.0043557	0.0043113	0.0037198	0.0057775	0.019327	0.0044176	0.0035515	0.0035515	0.0038256	0.0040522	0.0037973	0.0035066	0.0042508	0.0050815	0.0043424	0.0058108	0.0033453	0.0033453	0.0034355	0.00364	0.0037772	0.0062809	0.0046231	0.0067667	0.0034142	0.009546	0.003288	0.003288	0.0033656	0.0038529	0.0034907	0.0051609	0.0040102	0.014278	0.0036115	0.022122
0.0042275	0.0042275	0.0041988	0.0041221	0.014393	0.0037913	0.0040465	0.0037124	0.0099252	0.0039468	0.003684	0.003684	0.0032183	0.0040938	0.004515	0.0046757	0.0037542	0.005751	0.0033049	0.0051924			0.0030473	0.0048499	0.0048012	0.0040953	0.0038807	0.0073571	0.003708	0.0099736	0.0037915	0.0037915	0.0038086	0.0040279	0.0035671	0.0038276	0.0066312	0.0049438	0.0047799	0.003009
0.0046061	0.0046061	0.0038716	0.0039498	0.0046555	0.003702	0.0040511	0.0030092	0.0039178	0.0039695	0.0041638	0.0041638	0.0042434	0.0037473	0.0031585	0.0040543	0.0035708	0.0035239	0.0033281	0.0044893	0.0035744	0.0035744	0.0044552	0.0036706	0.0048568	0.0036727	0.0041727	0.0083999	0.0029495	0.0087166	0.0042862	0.0042862	0.0043092	0.003958	0.0035091	0.0040112	0.0039297	0.0069329	0.0031727	0.0057802
0.0040854	0.0040854	0.004445	0.004949	0.003611	0.0034597	0.0038383	0.0031311	0.0038916	0.0032555	0.0039313	0.0039313	0.0038879	0.0037112	0.0039061	0.0038346	0.0045261	0.004303	0.0029654	0.0068892	0.0037206	0.0037206	0.013763	0.012871	0.0054238	0.0035234	0.0047188	0.0080082	0.0036	0.008065	0.0038581	0.0038581	0.0034555	0.0038706	0.0034788	0.0037083	0.0062115	0.0068199	0.0057454	0.012498
0.003719	0.003719	0.0029517	0.0036922	0.0038535	0.0031414	0.0038996	0.0038054	0.0046705	0.0052071	0.0039162	0.0039162	0.0040112	0.0039109	0.0029884	0.0060261	0.0040307	0.0030522	0.0030604	0.0040699	0.0041103	0.0041103	0.0038318	0.0039642	0.0043727	0.0040272	0.0044785	0.006033	0.0036772	0.0074958	0.0062568	0.0062568	0.0036187	0.0045646	0.0040086	0.0031697	0.0036456	0.00598	0.0034249	0.0098817
0.0038364	0.0038364	0.011748	0.0046051	0.0045453	0.0045766	0.0035796	0.0043125	0.0038142	0.0048606	0.0037554	0.0037554	0.004427	0.0036914	0.0049068	0.003143	0.0032224	0.0039806	0.0033868	0.0041615	0.0041872	0.0041872	0.0031858	0.0033281	0.0032259	0.0038036	0.016025	0.0052799	0.0037568	0.015607	0.0035931	0.0035931	0.0039915	0.0043403	0.0038914	0.0047157	0.0034908	0.0040835	0.0035027	0.009401
0.0040681	0.0040681	0.0058634	0.0044528	0.0036082	0.0036676	0.0038564	0.0040829	0.0041742	0.0041004	0.0036439	0.0036439	0.0034128	0.0039859	0.0034198	0.0043686	0.00354	0.0045096	0.003314	0.0041884	0.00365	0.00365	0.0033432	0.0035566	0.0034759	0.0043801	0.0048001	0.0042271	0.003679	0.0081087	0.0034651	0.0034651	0.0065201	0.0041507	0.0034511	0.0036333	0.0043785	0.0045507	0.0038306	0.01104
0.0037418	0.0037418	0.0048671	0.0035438	0.0041703	0.0043239	0.0036115	0.0039947	0.0035523	0.0036878	0.0035886	0.0035886	0.0034974	0.0043615	0.0043745	0.0039679	0.004008	0.0035932	0.0080708	0.0031303	0.0038645	0.0038645	0.0088589	0.0034389	0.0057305	0.0041185	0.0047004	0.0064802	0.0032479	0.012946	0.003698	0.003698	0.004434	0.0051288	0.0037491	0.0036448	0.003546	0.0053028	0.0031013	0.0066272
0.0038789	0.0038789	0.0042471	0.004531	0.0043753	0.0054108	0.004169	0.01823	0.0043976	0.0039491	0.0043988	0.0043988	0.0033981	0.0048155	0.0032919	0.0036567	0.0027492	0.0045395	0.0030137	0.004126	0.0033298	0.0033298	0.007165	0.0041817	0.0041212	0.010675	0.0051768	0.0051309	0.010038	0.0065616	0.003412	0.003412	0.004719	0.0056121	0.0034404	0.0050755	0.00344	0.006511	0.0031365	0.015006
0.0045646	0.0045646	0.0037065	0.0041384	0.0045809	0.0038151	0.003959	0.0047421	0.0040001	0.0080657	0.003661	0.003661		0.0047572	0.0043066	0.003883	0.0036133	0.0042692	0.0041716		0.0038485	0.0038485	0.003583	0.0033459	0.0048396	0.003694	0.0071082	0.0030058	0.0041717	0.0085207	0.0027776	0.0027776	0.003998	0.0044453	0.0041745	0.0056451	0.0033136	0.0091665	0.004088	0.0061876
0.0046826	0.0046826	0.0049007	0.0050114	0.0036687	0.0034869	0.0041592	0.0055354	0.0078515	0.0038	0.0038545	0.0038545		0.0035935	0.0058159	0.0048359	0.0040665	0.0038549	0.0038005	0.005025	0.0032703	0.0032703	0.0029702	0.0040935	0.0026251	0.004865	0.0042458	0.0055939	0.0035074	0.0041144	0.0034741	0.0034741	0.0044174	0.003404	0.0039429	0.0039439	0.0032665	0.0051733	0.0035197	0.003117
5.0616e-05	5.0616e-05	0.0046238	0.0044357	0.0039098	0.0041094	0.0036465	0.0047013	0.0046017	0.0045221	0.0039117	0.0039117		0.0035112	0.0040835	0.0035673	0.0038819	0.0045265	0.0039916	0.0028833	0.0031694	0.0031694	0.0033044	0.0034646	0.0031319	0.024882	0.0042657	0.0046215	0.0037877	0.010216	0.0041019	0.0041019	0.0047344	0.0039808	0.004425	0.012375	0.0045081	0.0049504	0.002999	0.0082798
0.0051676	0.0051676	0.0040023	0.004364	0.0055159	0.0043568	0.0031478	0.0049263	0.0035345	0.0033594	0.0040917	0.0040917		0.0038749	0.0034361	0.0041748	0.0032727	0.0050243	0.0047732	0.0038207	0.0037705	0.0037705	0.012662	0.0041689	0.0041252	0.023311	0.0041819	0.003414	0.003198	0.0046379	0.0035346	0.0035346	0.0048567	0.0035711	0.0039605	0.0063165	0.003315	0.007079	0.013751	0.0052988
0.0063469	0.0063469	0.0040557	0.0045279	0.0040674	0.0037222	0.0033971	0.0050238	0.0041352	0.0041491	0.0034645	0.0034645		0.0034183	0.003947	0.0054917	0.0035279	0.0042188	0.0038943	0.0050793	0.0033097	0.0033097	0.0035195	0.0048723	0.003771	0.0067667	0.004819	0.0053162	0.003801	0.010495	0.0030823	0.0030823	0.0042003	0.0042447	0.0034567	0.011183	0.0035014	0.0036086	0.003679	0.0064598
0.0039887	0.0039887	0.0040482	0.003573	0.0036249	0.0037122	0.0037827	0.0041529	0.0036597	0.0032941	0.003941	0.003941		0.0036061	0.0041408	0.0038789	0.0035828	0.004366	0.0034653	0.0036695	0.0033162	0.0033162	0.0034903	0.0033402	0.0039789	0.010106	0.0051995	0.0039994	0.0034199	0.0068678	0.0045146	0.0045146	0.0035856	0.0047179	0.0037724	0.0047941	0.0042516	0.0039167	0.0037012	0.0064352
0.0041757	0.0041757	0.0028047	0.0042129	0.0041391	0.0049901	0.0037546	0.0042367	0.0037973	0.0036423	0.0034285	0.0034285		0.007593	0.0038836	0.0032328	0.0041894	0.020135	0.0045533	0.0044368	0.0029493	0.0029493	0.0025437	0.0052356	0.0043803	0.0031736	0.0051014	0.0049047	0.0043392	0.0056358	0.0031221	0.0031221	0.0051681	0.0049301	0.0036175	0.0040007	0.0035805	0.0063947	0.0035539	0.012279
0.0040675	0.0040675	0.0040506	0.0034889	0.0033841	0.0043063	0.0037847	0.0054234	0.0039384	0.0042752	0.0040429	0.0040429		0.0046604	0.0034158	0.0048486	0.0043791	0.031734	0.0038226	0.0041244	0.0042862	0.0042862	0.0033288	0.0043566	0.0036996		0.0047559	0.0061426	0.0036842	0.0099503	0.0035733	0.0035733	0.0042216	0.005327	0.0041589	0.0035204	0.00332	0.0043713	0.0036804	0.0038059
0.0047745	0.0047745	0.0034029	0.0043507	0.0044385	0.0033682	0.0040522	0.0056835	0.0034783	0.0050791	0.0037153	0.0037153		0.0040996	0.0039942	0.0032874	0.0048423	0.0091022	0.0035964	0.0046551	0.0042299	0.0042299	0.0031995	0.0035207	0.004053	0.0029548	0.0040752	0.0052352	0.0034343	0.012133	0.0038974	0.0038974	0.0039631	0.0050958	0.003669	0.0031325	0.0036477	0.011008	0.0037506	0.005492
0.003565	0.003565	0.0034177	0.0039686	0.0044285	0.0040361	0.0038109	0.0045382	0.0038333	0.0032689	0.0036783	0.0036783		0.0040577	0.0033738	0.0038723	0.0046188	0.0041468	0.0042396	0.0038087			0.0038807	0.003295	0.0046593	0.0029049	0.0040019	0.0052277	0.0034085	0.0078385	0.0046026	0.0046026	0.0047172	0.0045459	0.0033662	0.0032588		0.0039802	0.0036225	0.0099081
0.0053009	0.0053009	0.0049037	0.0037577	0.0046448	0.012796	0.0035466	0.0046054	0.0039339	0.003159	0.0038925	0.0038925		0.0042273	0.0059507	0.0033297	0.0040372	0.0046047	0.0039157	0.0036645			0.0036757	0.003873	0.0031486	0.0039423	0.0052584	0.005661	0.0039271	0.013782	0.0046408	0.0046408	0.0049468	0.0045577	0.0040439	0.0046606		0.004331	0.010208	0.0049182
0.0039835	0.0039835	0.0035789	0.0043668	0.0044751		0.0034245	0.0031358	0.0038229	0.0038687	0.004305	0.004305		0.0038673	0.0039951	0.00025431	0.0046798	0.007421	0.0035294	0.0030121			0.0035424	0.0033971	0.0037523	0.0048096	0.0036295	0.0055508	0.0043253	0.010286	0.0040307	0.0040307	0.0047477	0.0044246	0.0034194	0.00343		0.0048476	0.0047833	0.0044632
0.0049562	0.0049562	0.0037355	0.0037946			0.0042812	0.0043535	0.0039437	0.0041411	0.0038891	0.0038891		0.0046748	0.0033822	0.0031564	0.0046379	0.0052058	0.0031064	0.0039116			0.0038549	0.0039382	0.0040309	0.0063944	0.0048821	0.0079986	0.0037332	0.0042837	0.0039717	0.0039717	0.0047588	0.0038425	0.0040492	0.0035019	0.0034174	0.0058954	0.0034259	0.010521
0.0035549	0.0035549	0.0029505	0.0034678			0.00388	0.0041803	0.0083597	0.003362	0.0045808	0.0045808		0.0047076	0.0043464	0.0048764	0.0039186	0.0055776	0.003561	0.0035995			0.0045919	0.0035401	0.00558	0.0033756	0.0038346	0.0040153	0.0035602	0.0060688	0.0043732	0.0043732	0.0039839	0.0040383	0.0040317	0.0042115		0.0065563	0.0036081	0.0029427
0.0034341	0.0034341		0.0042322			0.0033416	0.0048027	0.003691	0.003742	0.0036066	0.0036066		0.0038699	0.0039631	0.0035985	0.0044696	0.0042334	0.0038775	0.0047769			0.0037449	0.0036825	0.0036627	0.0045969	0.0036849	0.0047068	0.0045106	0.0034752	0.0035447	0.0035447	0.0038513	0.0040835	0.0038213	0.0064235		0.0060376	0.0038755	0.0064107
0.0039333	0.0039333		0.0045283			0.003591	0.0039832	0.003952	0.0042517	0.0042846	0.0042846		0.0044781	0.0028347	0.0038115	0.0041548	0.0047942	0.0032454	0.0033413			0.0036933	0.0037113	0.0032994	0.0043376	0.0044434	0.0045	0.0034333	0.0063485	0.0036173	0.0036173	0.0049663	0.0045131	0.0032641	0.0035963		0.01074	0.0036904	0.0075053
0.0039446	0.0039446		0.0046502			0.0043298	0.0046708	0.0033898	0.0049499	0.0039384	0.0039384		0.0038246	0.0036242	0.0037685	0.0045059	0.0076533	0.0041199	0.006753			0.0033019	0.003953	0.0038052	0.0038389	0.0052197	0.0053084	0.0037417	0.0098894	0.003394	0.003394	0.0035008	0.0037175	0.0041016	0.0047051		0.0056847	0.0038659	0.012969
0.0038829	0.0038829		0.0042948			0.0044897	0.0046435	0.003698	0.004759	0.0038583	0.0038583		0.0047794	0.0038055	0.0041454	0.0042533	0.0047952	0.0037046	0.0033307			0.0038433	0.0043529	0.0029462	0.0050228	0.0041433	0.0050967	0.0091683	0.0032811	0.0030044	0.0030044	0.0049954	0.0042461	0.0035294	0.0062257	0.0032114	0.0069939	0.0034192	0.0089096
0.003585	0.003585		0.0044653			0.0044044	0.0034684	0.0039364	0.0044849	0.0037208	0.0037208		0.0043644	0.0034573	0.0040788	0.0030474	0.0047729	0.0039991	0.0043083			0.0033915	0.0046396	0.0036375	0.0034596	0.0033351	0.0058222	0.0043352	0.0025175	0.0038387	0.0038387	0.0043646	0.0037294	0.0041188	0.0097929		0.0077563	0.0037951	0.0047756
0.00373	0.00373		0.0037053			0.004354	0.0035555	0.00379	0.0064349	0.0042415	0.0042415		0.0039144	0.0033073	0.0045842	0.0032549	0.0049506	0.0035336	0.0037328			0.0042661	0.005372	0.0044969	0.0046994	0.0042617	0.0045451	0.0035485	0.0043209	0.0048371	0.0048371	0.0051927	0.0049897	0.0042078	0.0041956	0.0038494	0.0072474	0.0039352	0.0033143
0.0050567	0.0050567		0.0037281			0.0034577	0.0036618	0.0033879	0.0036318	0.0032052	0.0032052		0.0032828	0.0045074	0.0044652	0.0040625	0.0046128	0.0034599	0.0057356			0.0042562	0.0043296	0.0041898	0.0023423	0.0038382	0.0047859	0.0038341	0.0063286	0.0052935	0.0052935	0.0050463	0.0043942	0.0043808	0.0044954	0.0031402	0.0051045	0.0038858	0.0071532
0.0044595	0.0044595					0.0042364	0.007589	0.0037489	0.0045717	0.0064261	0.0064261		0.004486	0.0033058	0.003661	0.0041016	0.0058195	0.010643	0.0032438			0.0049619	0.0032954	0.0033365	0.0028858	0.0043145	0.0093963	0.0036482	0.0095072	0.0043071	0.0043071	0.0041831	0.0039715	0.0038029	0.0069822	0.0042757	0.0071043	0.0031135	0.0042709
0.0052191	0.0052191					0.003813	0.0040357	0.004192	0.0042973	0.0078963	0.0078963		0.0034391	0.0029656	0.0050366	0.0037072	0.0049227	0.0041397	0.0036298			0.0041598	0.0034502	0.01766	0.0050267	0.0041543	0.0045975	0.0038699	0.0072165	0.0035253	0.0035253	0.0047167	0.0049068	0.0031589	0.0035946	0.0032878	0.013804	0.0037334	0.0081028
0.0046576	0.0046576					0.0032743	0.0014143	0.0042449	0.0068519	0.0041375	0.0041375		0.0037304	0.0031066	0.0043909	0.0050329	0.0041595	0.0043107	0.0037498			0.004252	0.0065393	0.018421	0.0069454	0.0035119	0.0048526	0.0035322	0.0057636	0.0042299	0.0042299	0.0052224	0.0038348	0.0042509	0.0033792	0.0036164	0.0082705	0.0038645	0.0070863
0.003575	0.003575					0.0050615	0.0040502	0.0039544	0.0039424	0.0040486	0.0040486		0.0042618	0.0030521	0.0033119	0.0042667	0.0055486	0.0040357	0.0026754			0.0031527	0.0031631	0.0038286	0.0054012	0.0038286	0.0057039	0.0037894	0.010003	0.0035003	0.0035003	0.015158	0.0029293	0.0036557	0.0040274	0.0030689	0.0063002	0.0033176	0.0092326
0.0042167	0.0042167					0.004497	0.0040138	0.0086251	0.0043452	0.0044458	0.0044458		0.0038112	0.0037494	0.0032653	0.0043416	0.0050525	0.0033439	0.0030627			0.0029376	0.0030979	0.0036265	0.0047312	0.0045312	0.0048909	0.0034969	0.0079699	0.0033195	0.0033195	0.0045879	0.0040227	0.0032426	0.003653	0.0040899	0.0072155	0.0031451	0.011333
0.008914	0.008914					0.0047077	0.0057526	0.0036394	0.0094736	0.00346	0.00346		0.0041328	0.0033863	0.0036378	0.0037365	0.004777	0.0042174	0.0053089			0.0048765	0.0029304	0.0033718	0.0047048	0.0038898	0.0063328	0.0032275	0.0042691	0.0032043	0.0032043	0.0045153	0.0053691	0.0035731	0.0044457	0.016885	0.0085554	0.004147	0.012666
0.0069202	0.0069202					0.0031646	0.0039428	0.0035987	0.0033737	0.0030144	0.0030144		0.0034614	0.0033894	0.0037642	0.0041645	0.0048458	0.0030166	0.014061			0.0038433	0.0035589	0.0035234	0.0056691	0.0046261	0.006799	0.0027435	0.006617	0.0041002	0.0041002	0.0055238	0.003771	0.003699	0.0033874	0.0054985	0.0059667	0.0033108	0.014063
0.0038788	0.0038788					0.0039208	0.0056159		0.0071806	0.0036963	0.0036963		0.0038063	0.003966	0.0038046	0.004454	0.0041865	0.003383	0.008317			0.0035037	0.0042772	0.0040995	0.0048107	0.0035538	0.0049985	0.0032357	0.0052026	0.0038048	0.0038048	0.004419	0.0037982	0.0034468	0.0034327	0.0049401	0.010099	0.0038522	0.0078355
0.0035429	0.0035429					0.0024536	0.0068488	0.0049579	0.0026599	0.0038509	0.0038509		0.0047275	0.0029283	0.0074216	0.0032244	0.0046171	0.0030508	0.0065522			0.003635	0.0035884	0.0038985	0.0043809	0.0091863	0.0038606	0.0031986	0.0099748	0.0039282	0.0039282	0.0038807	0.0036397	0.0030428	0.0042778	0.0050635	0.0073102	0.0046892	0.0070275
0.0041039	0.0041039					0.0029739	0.0043785	0.0048894	0.0038571	0.0040812	0.0040812		0.005103	0.0038899	0.0063001	0.0042953	0.0052718	0.003929	0.0028429			0.0037355	0.0035004	0.0041881	0.013079	0.0033283	0.0042033	0.0037449	0.0045175	0.0031688	0.0031688	0.0045382	0.0043904	0.0039035	0.0053105	0.0037942	0.010644	0.0040238	0.0087916
0.0043614	0.0043614					0.0033122	0.0058214	0.0034234	0.0028903	0.0039785	0.0039785		0.0039225	0.003376	0.0031748	0.0042442	0.0049683	0.0036501	0.003109			0.0047729	0.0039432	0.0041445	0.013569	0.0031095	0.0036429	0.0037035	0.0072491	0.0038872	0.0038872	0.0043339	0.0052916	0.0035062	0.0031029	0.0065274	0.010596	0.0042524	0.0069682
0.0042472	0.0042472					0.0036255	0.0041568	0.0034556	0.004441	0.0037136	0.0037136		0.0042093	0.0037622	0.0038597	0.0042174	0.0053702	0.0042141	0.0060857			0.0040386	0.0037363	0.0037598	0.0035252	0.0040506	0.0053184	0.0039484	0.0074479	0.0035946	0.0035946	0.0044299	0.0055378	0.0032651	0.0030111	0.0038655	0.0098237	0.0032624	0.0059615
0.0035048	0.0035048					0.0045626	0.0037139	0.0031704	0.0042799	0.0037642	0.0037642		0.0037782	0.0033146	0.0046892	0.004514	0.0052064	0.0039925	0.0052459			0.0037643	0.0043151	0.0038022	0.0028214	0.0032779	0.0046534	0.0032625	0.0079181	0.003805	0.003805	0.0045953	0.0050529	0.0034417	0.0044598	0.0040679	0.0066454	0.0038863	0.0071013
0.0038037	0.0038037					0.0037461	0.0041763	0.0044453	0.002819	0.0042794	0.0042794		0.0041055	0.0030944	0.005318	0.004899	0.0031564	0.0039707	0.0047853			0.0034657	0.0045425	0.0045065	0.0041825	0.0043604	0.014173	0.0038458	0.0056592	0.0057545	0.0057545	0.004657	0.0044136	0.0030359	0.0061036	0.0044388	0.0041512	0.0037237	0.0048162
0.0037759	0.0037759					0.0035135	0.0038254	0.0035617	0.0033835	0.0047659	0.0047659		0.0041994	0.0034134	0.0039528	0.004434	0.0048266	0.0032075	0.0036914			0.0051702	0.0044827	0.0035976	0.0035699	0.003928	0.0046817	0.0036928	0.0049703	0.0039934	0.0039934	0.0045931	0.0042292	0.0029955	0.0036854	0.0038165	0.0054278	0.0041417	0.004722
0.0037056	0.0037056					0.0038127	0.0089005	0.003344	0.0040557	0.0037299	0.0037299		0.004681	0.0036019	0.004557	0.0032895	0.0042283	0.0026233	0.005921			0.0035668	0.0036636	0.0041472	0.0038955	0.0036356	0.0043416	0.0055693	0.0060168	0.003615	0.003615	0.0044165	0.0047894	0.0034774	0.0034457	0.0041647	0.0050254	0.0034546	0.0072524
0.19892	0.19892					0.0031632	0.0028049	0.0045818	0.0063923	0.0037694	0.0037694		0.0037642	0.0045505	0.024409	0.0043265	0.00431	0.0045302	0.0035179			0.0036134	0.0040909	0.0041387	0.0045622	0.0041068	0.0044021	0.0030773	0.0079415	0.0039546	0.0039546	0.0051251	0.0044782	0.0030994	0.0031778	0.0051962	0.00571	0.0037738	0.0056158
0.14884	0.14884					0.0040052	0.0033723	0.0049039	0.0031333				0.0038851	0.003371	0.0047039	0.0035356	0.0039173		0.0057766			0.003698	0.0036884	0.0044797	0.0040926	0.0030425	0.0047013	0.0037329	0.0039233	0.0040072	0.0040072	0.0077101	0.0045413	0.0033069	0.004361	0.0033355	0.0034273	0.0047198	0.0048308
0.0097511	0.0097511					0.0028379	0.0038827	0.0041849	0.0039011				0.0047405	0.0023554	0.0055054	0.0034642	0.0033395	0.0035576	0.004574			0.0034478	0.024159	0.0041747	0.0044818	0.002816	0.0052498	0.0034972	0.0075123	0.0040622	0.0040622	0.0043123	0.0042431	0.0033763	0.00365	0.0037064	0.0044662	0.0032505	0.012703
0.0098167	0.0098167					0.0029058	0.0042624	0.0043628	0.0025722				0.0040866	0.0026865	0.004183	0.0049902	0.0065453	0.0039202	0.0037775			0.004383	0.0044287	0.003278	0.0046369	0.0034414	0.0036146	0.0035049	0.0067855	0.0034992	0.0034992	0.0044031	0.004715	0.0033346	0.0034429	0.0035116	0.0059106	0.0029662	0.008531
0.0042802	0.0042802					0.0030812	0.0037948	0.0038239	0.0044085				0.0048025	0.0044685	0.004614	0.0051306	0.0065022	0.0033376	0.0039796			0.0040353	0.0039451	0.0043108	0.015973	0.0043296	0.0036717	0.0032623	0.012651			0.005429	0.0033541	0.0037914	0.0034348	0.0044889	0.0058027	0.0035753	0.0073136
0.0036319	0.0036319					0.0029119	0.003829	0.0039529	0.0037087				0.0038338	0.0051086	0.0044496	0.0063987	0.0068715	0.0029977	0.0046811				0.010787	0.0046777	0.0045166	0.0036503		0.003431	0.0041764			0.0040256	0.0031433	0.0027666	0.0046481	0.0034426	0.0051568	0.0031893	0.0057441
0.0040619	0.0040619					0.0033009	0.0040608	0.0034683	0.0044776					0.0031732	0.0048945	0.0045652	0.0049438	0.0033625	0.0046085			0.0041653	0.0035	0.0041991	0.005198	0.0033872		0.0040515	0.0092691			0.0034607	0.0037406	0.0029357	0.003887	0.0031073	0.0027526	0.0032156	0.0027296
0.0043608	0.0043608					0.0036262	0.005136	0.0033352	0.0034605					0.0025915	0.0046183	0.0046503	0.0055999	0.0037326	0.0062165			0.0035329	0.0040217	0.0038222	0.0048733	0.0037287		0.0035252	0.0094027			0.0044705	0.0046457	0.0036726	0.0039748	0.0035677	0.0057932	0.0042908	0.011948
0.0043992	0.0043992					0.003389	0.0041454	0.0040423	0.0038353					0.0034197	0.0044051	0.0036918	0.0047868	0.003986	0.0044621			0.0036837	0.0030158	0.0041939	0.0047605	0.0036669		0.0043039	0.014754			0.0060083	0.0048817	0.0043049	0.0035638	0.0043245	0.0048995	0.0040624	0.0042749
0.0084393	0.0084393					0.003756	0.0047701	0.0040352	0.003395					0.0037019	0.0041515	0.0042016	0.0051767	0.0045045	0.0039343			0.0036307	0.0039115	0.0041936	0.0042938	0.0033544		0.0041268	0.0051353			0.005508	0.004585	0.0038665	0.0038965	0.0041614	0.0026939	0.0051826	0.0072427
0.0097882	0.0097882					0.0030752	0.0037188	0.0042284	0.0032429					0.0043665	0.0043826	0.0035972	0.0055028	0.0035718	0.0042901			0.0031874	0.0041678	0.0040989	0.0046668	0.0036613		0.0083076	0.0060164			0.0045953	0.0042866	0.003949	0.0049835	0.0038587	0.0060045	0.0048342	0.0076439
						0.0025551	0.0037654	0.0031983	0.0062488					0.0041377	0.0042144	0.0035179	0.0037816	0.0032182	0.003279			0.0037647	0.0036544	0.0047769	0.0048502	0.0037656		0.004157	0.0051179			0.0051851	0.0056276	0.0056549	0.0060562	0.003431	0.0069393	0.0038313	0.003304
						0.003235	0.0035751	0.0038994	0.0035227					0.0036877	0.0045257	0.0033455	0.005372	0.0033974	0.0043713			0.0043099	0.0041287	0.0035681	0.0049652	0.0037649		0.003876	0.011939			0.0060895	0.0039341	0.0046021	0.0039204	0.0041829	0.003497	0.0034382	0.010527
						0.0041505	0.0049787	0.0044466	0.0031626					0.0040098	0.0039899	0.0036485	0.0038976	0.0037643	0.0039175			0.004137	0.0043452	0.0040475	0.0037234			0.0040349	0.0038219			0.011025	0.0041064	0.0035164	0.0043977	0.0021619	0.0041613	0.0049547	0.0065147
						0.0042691	0.0045885	0.0045512	0.0030761					0.01565	0.0046655	0.0034522	0.0038935	0.0036473	0.003472			0.003636	0.0058517	0.0047152	0.0037438			0.0038004	0.0026468			0.0050264	0.0039975	0.0034649	0.0038253	0.00033495	0.006341	0.003897	0.006965
						0.0042275	0.0038973	0.0030246	0.0034312					0.0028739	0.0040526	0.0042355	0.0040693	0.0035378	0.0045855			0.0034602	0.008179	0.0034158	0.0035017			0.0041331	0.0073306				0.0039007	0.0034022	0.0039735	0.0039463	0.0070302	0.0036335	0.0060684
						0.004037	0.0048453	0.0037971	0.0070707					0.0039343	0.019426	0.0037517	0.0038924	0.0039387	0.0035758			0.0043362	0.0039041	0.0038497	0.0042657			0.0036614	0.010609				0.0043564	0.0035876	0.0033385	0.0036246	0.0088465	0.0042719	0.024314
						0.0048045		0.0042213	0.0033807					0.0045367	0.020475	0.014425	0.004451	0.004792	0.0054041			0.0035074	0.0031428	0.0034807	0.0036714			0.0038916	0.005114				0.0043566	0.0034831	0.0049427	0.0040507	0.0039881	0.0042349	0.004488
						0.003637		0.0079346	0.004883					0.0040355	0.0046739	0.0043216	0.012301	0.003576	0.0073789			0.0037336	0.00445	0.00408	0.0055391			0.0040991	0.004705				0.0040751	0.0033676	0.0090231	0.0031749	0.0046571	0.016042	0.0073354
						0.0038581		0.0041254	0.0044092					0.0042558	0.0043748	0.012072	0.0034707	0.0041378	0.0049939			0.0034538	0.0044527	0.0037602	0.0057637			0.0034859	0.010088				0.0047894	0.0034274	0.0083818	0.0032752	0.006937	0.012789	0.006243
						0.0035291		0.0035496	0.0034457					0.0035738		0.0037057	0.0037599	0.0039541				0.0037808	0.0041759	0.0041739	0.0082076			0.0045361	0.0080902				0.0025695	0.0035086	0.0041418	0.0037508	0.0096438	0.0040941	0.0030372
						0.0036472		0.0039242	0.0036345					0.004016		0.0035943	0.0039409	0.0037917				0.0032125	0.004168	0.0038306	0.0051457			0.0035172	0.01096				0.0039371	0.0032958	0.0032281	0.0036478	0.0038067	0.0039029	0.008093
						0.0039422		0.0039202	0.0054134					0.0041011		0.0032752	0.0036975	0.0042763				0.0042589	0.0045274	0.0035303	0.0064004			0.0031725	0.0083957				0.0046104	0.0029144	0.0047924	0.0035385	0.0081038	0.0034501	0.010268
						0.0037434		0.0043616	0.0038312					0.0031476		0.0029833	0.0042387	0.0031521				0.0036322	0.0038262	0.0042639	0.0046852			0.0035065	0.0067104				0.0045117	0.0035241	0.0038124	0.0039552	0.0098831	0.0036035	0.0068031
						0.0070803		0.0040358	0.0034309					0.003359		0.0032915	0.004418	0.0049351				0.0055935	0.0033697	0.004749	0.0046033			0.0033343	0.0062701				0.0041102	0.007798	0.0051451	0.0038454	0.0047563	0.0080318	0.0066272
						0.0070225		0.0045614	0.0044639					0.0033558		0.0042404	0.0040276	0.0037051				0.004015	0.0040563	0.0046522	0.0048027			0.0038688	0.0050498				0.0043025	0.0035787	0.0037372	0.0032205	0.0079663	0.0032401	0.010389
						0.0073257		0.0049892	0.0042564					0.0034559		0.0032571	0.003952	0.0052152				0.0039977	0.0048006	0.0032077	0.004655			0.0035851	0.0068115				0.0042047	0.013399	0.0040874	0.0033495	0.0060816	0.002484	0.0082836
						0.0071673		0.004229	0.0045928					0.0029891		0.0034526	0.0063043	0.0036457				0.0044666	0.0049564	0.0039521	0.0039546			0.0082065	0.0070428				0.0046042	0.0044575	0.0039228	0.010104	0.0071976	0.0024039	0.0070891
						0.0040602		0.0056361	0.0048764					0.0049556		0.0039889	0.0051536	0.0041183				0.0036964	0.0032036	0.003842	0.0036547			0.0033681	0.0072633				0.0051713	0.003299	0.0043574	0.0059284	0.0082756	0.0035786	0.0063575
						0.0045633		0.0045165	0.00314					0.0045859		0.0036933	0.015256	0.0031892				0.0040971	0.0038508	0.0031675	0.0043563			0.0035481	0.0076662				0.0043981	0.0035537	0.0062431	0.0047696	0.0081493	0.0031114	0.01031
						0.0035187		0.0033273	0.0039196					0.0035549		0.0040717	0.0038539	0.0026518				0.0039629	0.017864	0.0039644	0.0041187			0.0033592	0.0054454				0.0095308	0.0039443	0.0049225	0.0053742	0.0043712	0.0041306	0.0073228
						0.0035039		0.0033183	0.0053039					0.0036851		0.0033205	0.0031997	0.004377				0.0042153	0.0040931	0.0033488	0.0043378			0.0026367	0.0062385				0.0034071	0.0040071	0.0036602	0.004634	0.0092196	0.0030081	0.0080709
								0.0033798	0.0094437					0.0088982		0.0039349	0.0040577	0.0044177				0.0045941	0.0035089	0.003762	0.0049092			0.0033479	0.007228				0.0047767	0.0031827	0.0053772	0.0036407	0.0079444	0.0035669	0.0081647
								0.0035588	0.0035051					0.0069858		0.0037706	0.0056224	0.0037742				0.0033325	0.004462	0.0038476	0.0047485			0.0036662	0.0098803				0.0037696	0.0042649	0.0041393	0.0050775	0.0042375	0.0037589	0.012335
								0.0037221	0.0041659					0.0035401		0.0033978	0.0041634	0.00391				0.0043867	0.0042428	0.0047491	0.0036051			0.0048033	0.0048849				0.0032843	0.0048437	0.0028166	0.003942	0.0042415	0.0029251	0.0077051
								0.0033856	0.0038208					0.0037928		0.0035599	0.0059165	0.002918				0.0031181	0.0048376	0.0054915	0.0047424			0.0029477	0.0066802				0.0046806	0.003353	0.0042641	0.0044519	0.012072	0.0037073	0.0081925
								0.0043103	0.0047009					0.0032487		0.0032289	0.0069905	0.003242				0.0041924	0.0051851	0.0036278	0.0040218			0.0054167	0.0092527				0.0045432	0.0033831	0.0042601	0.0042004	0.01203	0.0043495	0.0030193
								0.0044712	0.0030828					0.0030158		0.0035942	0.0034105	0.0037302				0.0034908	0.0046843	0.0036157	0.0036502			0.0052623	0.012314				0.0056805	0.0030949	0.0041389	0.0047735	0.012334	0.0036385	0.012212
								0.0046376	0.003146					0.0037399		0.0035669	0.0039577	0.0035029				0.0033826	0.0046912	0.0050207	0.0061735			0.0036707	0.010667				0.004587	0.0040565	0.0058046	0.0044419	0.013275	0.0032221	0.0062649
								0.0031666	0.0033989					0.0034795		0.0049667	0.0063868	0.0035053				0.0034152	0.0041212	0.0040661	0.0041452			0.0038656	0.0060255				0.0050151	0.003898	0.0045246	0.0043501	0.0076416	0.0074235	0.0056659
								0.0041745	0.0090608					0.0040627		0.0032955	0.0066963	0.0032795				0.0037923	0.0055342	0.0043773	0.0036365			0.0034958	0.0078416				0.0033733	0.0057363	0.0040197	0.0040463	0.0043198	0.0029778	0.014938
								0.003372	0.0034637					0.0038935		0.0038655	0.0033234	0.0037726				0.0035919	0.0043565	0.0043643	0.004931			0.0032685	0.0069959				0.0030481	0.002868	0.0040283	0.003749	0.0044491	0.0044109	0.007982
								0.0040062	0.0034328					0.0035899		0.0036726	0.0034516	0.0040618				0.0042795	0.0037397	0.0036216	0.0034663			0.0043299	0.0079553				0.002861	0.0034707	0.0038819	0.0052955	0.0036945	0.0040864	0.0029736
								0.0032931	0.0036951					0.013239		0.0035035		0.007933				0.0042304	0.0060269	0.0049873	0.0047627			0.0034279	0.011126				0.0058534	0.0082329	0.0044951	0.003899	0.0032472	0.0032141	0.0056484
								0.0034109	0.0070217					0.0062885		0.003396		0.003346				0.006517	0.005713	0.0050994	0.010843			0.0033677	0.0088134				0.0034364	0.0070793	0.011479	0.0052677	0.0052965	0.003529	0.0053053
									0.0064999					0.002548		0.0042176		0.0036161				0.0033423	0.0045408	0.0045467	0.0031369			0.0045994	0.014445				0.0037298	0.003867	0.0051594	0.0039237	0.004627	0.015025	0.01049
									0.0042498					0.0042949		0.0035399		0.0036689				0.0036584	0.0042543	0.0040102	0.0043494			0.0041078	0.010265				0.0032647	0.0034312	0.0047991	0.005443	0.0035946	0.0046629	0.0075248
									0.0037439					0.0038403		0.0033426		0.0040009				0.0038948	0.004941	0.0043752	0.0037931			0.0036434	0.010438				0.0037026	0.0040305	0.005817	0.0048718	0.01416	0.0036489	0.0039267
									0.0035173					0.0040097		0.0038677		0.0047589				0.0035092	0.0050771	0.0055621	0.0035155			0.0035047	0.0070123				0.0042398	0.0034295	0.0040388	0.0043693	0.010562	0.004637	0.010921
									0.0035268					0.0029476		0.0042179		0.010471				0.0032509	0.0046523	0.0046098	0.0031786			0.0035925	0.017924				0.0048814	0.0045907	0.0037895	0.011268	0.0067975	0.0046242	0.01239
									0.003703					0.0026171		0.0042349		0.0035979				0.0048905	0.0096843	0.0047599	0.0034434			0.0043623	0.0028359				0.0053975	0.0036407	0.017358	0.0043474	0.011395	0.0035547	0.0046374
									0.0046376					0.0036816		0.0040075		0.0031819				0.0041593	0.0058199	0.004606	0.0038965			0.0041199	0.015685				0.0034846	0.003519	0.0029301	0.0046011	0.0045383	0.0027518	0.0042152
									0.0041767					0.0045875		0.0038322		0.0033513				0.0039815	0.0044117	0.0051349	0.003906			0.0038757	0.01223				0.0036348	0.0037516	0.0054391	0.0049816	0.010866	0.0040703	0.0075945
									0.0041862					0.010987		0.0036959		0.0031716				0.0040525	0.0037804	0.0041452	0.0050769			0.0033187	0.014306				0.0034422	0.0039857	0.0034727	0.0041486	0.0053212	0.0033195	0.0069436
														0.003304		0.0041511		0.0038256				0.005446	0.0054937	0.0039329	0.0042269			0.0035775	0.0054851				0.0049303	0.0040489	0.0036955	0.0050317	0.0077123	0.0038969	0.0078375
														0.0035763		0.0046278		0.0036415				0.0037392	0.0044424	0.0046479	0.0034104			0.0034413	0.0073249				0.0039317	0.0031334	0.0032953	0.0044904	0.0059329	0.0037546	0.011058
														0.0044077		0.014566		0.0043796				0.0038422	0.0026651	0.0040758	0.003617			0.0041767	0.010827				0.0039607	0.0031229	0.004855	0.0039503	0.0058521	0.002986	0.0090377
														0.0032039		0.0039319		0.0051463				0.0086084	0.0047789	0.004582	0.0046449			0.004049	0.0065582				0.003457	0.0073513	0.003673	0.0039832	0.0068435	0.0029093	0.01427
														0.0029376		0.0038549		0.0042				0.0090565	0.0036381	0.0046858	0.0037283			0.0040783	0.0062851				0.0037424	0.003361	0.0055264	0.0043291	0.0055663	0.0035414	0.012991
														0.0042858		0.0032462		0.0049279				0.0036222	0.0039237	0.005134	0.0029776			0.0041177	0.011015				0.0041703	0.0045615	0.0044367	0.0038199	0.0054361	0.0030643	0.0094618
														0.0031384		0.0046546		0.0029371				0.0039688	0.0032518	0.0039689	0.004741			0.0032262	0.0056461				0.0031551	0.0039366	0.0045499	0.0044328	0.0050859	0.0039448	0.0067034
														0.0030167		0.0032643		0.0039306				0.006132	0.0064501	0.0039908	0.0034712			0.0091108	0.017072				0.0031426	0.0067609	0.0050715	0.0039613	0.011435	0.0032571	0.0043732
														0.0034867		0.0040732		0.0031923				0.0059406	0.0059142	0.0042623	0.0082405			0.0034458	0.0059637				0.003656	0.0033883	0.0036456	0.0037058	0.0050969	0.0037935	0.0062799
														0.003913		0.0032937		0.0032785				0.0044783	0.007374	0.0048748	0.0036693			0.0032891	0.010771				0.0036494	0.0037187		0.0046987	0.010147	0.004048	0.0066231
														0.0041099		0.0034639		0.0032868				0.0049637	0.0043532	0.0045958	0.0040658			0.0025336	0.0047776				0.0033022	0.0092746		0.004198	0.00502	0.0032377	0.0094357
														0.0040941		0.004317		0.0071764				0.0036149	0.0033145	0.004429	0.0078593			0.0047489	0.013662				0.0036776	0.0034854		0.0029072	0.0084236	0.0029661	0.010124
														0.0032348		0.0036778		0.0033646				0.0037902	0.0040702	0.01024	0.0031567			0.0039354	0.0060746				0.003826	0.0052326		0.0040458	0.0056251	0.0036168	0.0071115
														0.0034069		0.0095145		0.0037431				0.0038449	0.0047184	0.010747	0.0034731			0.0050859	0.0098239				0.0035944	0.0043187		0.0038793	0.0049407	0.0021893	0.0057269
														0.0033766		0.0036561		0.0036493				0.0029421	0.0033175	0.0045531	0.0042404			0.0037775	0.0056145				0.0036501	0.0032935		0.0042936	0.0068105	0.0041821	0.013548
														0.0034644		0.0031404		0.0037702					0.0043784	0.0042679	0.0046966			0.0036872	0.0070531				0.0040738	0.0037985		0.0041317	0.006611	0.0022252	0.015966
														0.0037725		0.0037854		0.0027354					0.0043375	0.0048758	0.0038454			0.0039509	0.0068689				0.0028531	0.0033362		0.0044473	0.0049352	0.0036906	0.0095265
														0.0068703		0.0032732		0.0037987					0.0039992	0.005506	0.0049932			0.0033119	0.0075157				0.0032119	0.0044557		0.0046889	0.005314	0.0042196	0.01064
														0.005373		0.0037171		0.0031853					0.0037433	0.004328	0.0033292			0.0037513	0.0059459				0.0031081	0.003658		0.0040424	0.012282	0.0031427	0.0079898
														0.0031605		0.0038369		0.0037956					0.0036878	0.0045568	0.0046851			0.0033525	0.008173				0.0035263	0.0034753		0.004102	0.0049485	0.0035675	0.010981
														0.0033055		0.0032524		0.003402					0.0039111	0.0032672	0.0039223			0.0036511	0.0074883					0.0041125		0.0039665	0.0053142	0.0032796	0.0048134
																0.0037301		0.0034485					0.0042435	0.0031027	0.0037576			0.0036212	0.0043411					0.0034336		0.0044666	0.004819	0.004139	0.014082
																0.0036425		0.0033417					0.0044492	0.0033341	0.0040066			0.004366	0.0082218					0.003673		0.004829	0.008859	0.003826	0.0069894
																0.0029533		0.0036894					0.004248	0.0040529	0.0057967			0.0034141	0.0072525					0.0038857		0.0037934	0.0071934	0.0035306	0.0087333
																0.0040753		0.0044539					0.0038723	0.0041801	0.0050987			0.005286	0.0036246					0.0034804		0.0040336	0.0093692	0.0034763	0.010194
																0.0035818		0.0046285					0.0037691	0.0037574	0.004298				0.010613					0.0036325		0.0045746	0.0044131	0.0037776	0.0040475
																0.006149		0.0043658					0.005062	0.0036498	0.0037476			0.0033036	0.012591					0.003613		0.0029368	0.0061258	0.0042167	0.015194
																0.0036728		0.0034907					0.0044822	0.0038028	0.0035846			0.0037302	0.011335					0.0036768		0.003695	0.0068573	0.0042618	0.0090132
																0.0033694		0.003837					0.0036309	0.0037244	0.0032243			0.0035641	0.016518					0.0054277		0.0088138	0.0067304	0.0034102	0.0071455
																0.0034906		0.004111					0.0035235	0.0039957	0.0044596			0.0027648	0.014052					0.0034788		0.0031113	0.0078796	0.0029858	0.011693
																0.0032328		0.0063295					0.0043913	0.0028948	0.0046837			0.0027723	0.0037126					0.0033724		0.0032572	0.0042864	0.0031436	0.0059228
																0.0032923		0.0039341					0.004415	0.0033844	0.0058969			0.0045844	0.015965					0.003379		0.0032538	0.0075438	0.0036478	0.019054
																0.0031998		0.0035469					0.0040612	0.0040905	0.0033478			0.0032594	0.005077					0.0039102		0.0036379	0.0051605	0.0042851	0.0083286
																0.0035726		0.0032556					0.0044	0.0033331	0.0039227			0.0033861	0.011766					0.0042666		0.0037266	0.0053659	0.0029148	0.0070413
																		0.0048084					0.0042765	0.0035497	0.0040608			0.0033867	0.0064101					0.0030929		0.0029341	0.0049755	0.0065952	0.0063699
																		0.0044274					0.004892	0.0037636	0.0042443			0.003281	0.0065946					0.0033228		0.0034496	0.0040459	0.0037523	0.016213
																		0.0063717					0.0051426	0.0038713	0.0045689			0.0029663	0.0091786					0.0034776		0.003781	0.0038517	0.0037674	0.0084671
																		0.00344					0.0042255	0.0029742	0.0034894			0.0030072	0.014963					0.0046886		0.0035298	0.0086222	0.0037625	0.0070288
																		0.0039033					0.0038219	0.0039958	0.0030891			0.0036292	0.0077991					0.0035964		0.0039709	0.0096127	0.0045318	0.015375
																		0.0058327					0.0043256	0.0047029	0.0036974			0.0033576	0.0046092					0.0035629		0.0034446	0.0082423	0.0028322	0.0087549
																		0.0030037					0.0040375	0.00362	0.0033356			0.0034888	0.013675					0.0040131		0.003464	0.0093608	0.0031221	0.012945
																		0.0048736					0.0035015	0.0044064	0.0034641			0.0035991	0.0060389					0.0034772		0.0040429	0.004293	0.0032682	0.009897
																		0.0041719					0.0043951	0.0028683	0.0042133			0.0035567	0.0082864					0.0040708		0.0037779	0.0046421	0.021674	0.016002
																		0.0037915					0.0041695	0.0037441	0.0034955			0.0037684	0.010567					0.0037299		0.0036478	0.0051214	0.0034779	0.019034
																		0.0041893					0.0040361	0.0037433	0.0040287			0.0095431	0.0070942					0.0033901		0.003728	0.0041475	0.0036658	0.01157
																		0.0046525					0.0034296	0.0035128	0.0037			0.0042777	0.0080497					0.0031339		0.0035982	0.0085669	0.0044558	0.015888
																		0.0042918					0.0039539	0.004432	0.0037357			0.0033978	0.0078633					0.0034738		0.0036876	0.0065235	0.0045817	0.014863
																		0.0050577					0.0035074	0.004515	0.0035369			0.0033338	0.012555					0.0045135		0.0035017	0.0047441	0.0041389	0.01164
																		0.0063854					0.0045702	0.0045434	0.0031696				0.0085369					0.0033543		0.0034079	0.0044063	0.0041124	0.014215
																		0.0032647					0.004131	0.0036528	0.0042214				0.0061192					0.0036849		0.0036932	0.0037183	0.0029203	0.0081333
																		0.003958					0.0037948	0.0034368	0.0037443				0.0068633					0.0036145		0.0046419	0.0046948	0.0039761	0.015359
																		0.0028236					0.0048511		0.0046964				0.0083524					0.0038282		0.0037107	0.0061563	0.003698	0.024
																		0.0040667					0.0050556		0.0034631				0.013933					0.0040273		0.0037727	0.0066466	0.0041781	0.0044195
																		0.0038567					0.0043365		0.0045918				0.0089605					0.004183		0.0042501	0.0055854	0.0053297	0.01753
																		0.0041893					0.0037236		0.0039215				0.0063531					0.0033659		0.0045655	0.0076749	0.0034567	0.016559
																		0.0034239					0.003382		0.0035871				0.0088045					0.0043027		0.0041939	0.0096603	0.0047195	0.011807
																		0.0037477					0.0033818		0.0044391				0.0059045					0.0030435		0.0029072	0.0046594	0.0035343	0.02162
																		0.0045712					0.0037053		0.0040916				0.0076877					0.0030721		0.0040475	0.0044855	0.0048075	0.016041
																		0.0033692					0.003525		0.0043485				0.0097155					0.0033647		0.003796	0.0047839	0.0031179	0.015779
																		0.0037494					0.0034131		0.0028926				0.0054405					0.0042034		0.0033608	0.0060102	0.0032725	0.0147
																		0.0042512					0.0034286		0.0026708				0.011911					0.0043467		0.0036956	0.0065968	0.0038108	0.0076729
																		0.0040509					0.0048893		0.0037189				0.0059748					0.0038183		0.0037417	0.0043264	0.00319	0.014077
																		0.0039333					0.0045439		0.0031049				0.0067859					0.0036756		0.0044008	0.0056596	0.0039619	0.010307
																		0.016903					0.0037757		0.00326				0.0088408					0.0048897		0.0045507	0.0034088	0.00323	0.01468
																		0.019726					0.00332		0.0043906				0.0067686					0.0087583		0.0043005	0.0054909	0.0034621
																		0.0038028					0.0035415		0.0039829				0.015146					0.0042074		0.0035556	0.0085005	0.0032887
																		0.004084					0.0060946		0.003512				0.0066367					0.0038663		0.0039995	0.0038902	0.0051311
																		0.0038791					0.006079		0.0042786				0.010577					0.004646		0.0034754	0.0051929	0.0026469
																		0.0036298					0.0035396		0.0045033				0.0090011					0.0045608		0.0035859	0.0063206	0.0042875
																		0.0037688					0.0036595		0.0034808				0.0071619					0.0032049		0.0034123	0.0058751	0.0037944
																		0.0055487					0.0036439		0.0040204				0.0074281					0.003815		0.0037407	0.0049081	0.0046757
																		0.0042112					0.003931		0.0045011				0.0090822					0.0041733		0.0040693	0.0034964	0.0034846
																		0.0038058					0.0037416		0.0034583				0.0047875					0.0039926		0.0043759	0.0039202	0.0040412
																		0.003877					0.004339		0.0040504				0.0084309					0.0036406		0.0030606		0.0033398
																		0.0045293					0.0035935		0.0030955				0.0035379					0.0039417		0.0031945		0.0034311
																		0.0031301					0.0033474		0.003831				0.0036445					0.0042342				0.0034949
																		0.003987					0.0041888		0.0033154									0.0041922				0.0036407
																		0.0038775					0.0036623		0.0040534									0.0040077				0.0084622
																		0.008294							0.0032293									0.004173				0.0038383
																									0.0034321									0.0036367				0.0054053
																		0.0036147																0.0047474				0.0042313
																		0.0034814																0.0035843				0.0034035
																		0.0034862																0.0031057				0.0030555
																		0.004331																0.0039385				0.0040534
																		0.0039773																0.0040162				0.0037459
																		0.0053547																0.0031451				0.0041016
																		0.0043432																0.0031907				0.0041677
																		0.0037923																0.0047559				0.0035496
																		0.0086141																0.0037063				0.0036893
																		0.0037679																0.0042725				0.004552
																		0.0038532																0.0044304				0.0027199
																		0.0040266																0.0039767				0.0028886
																		0.0037341																0.0036642				0.0037534
																		0.0039116																0.0032125				0.0037721
																		0.0040005																0.0039331				0.0027616
																		0.0034623																0.0040161				0.004255
																		0.0036508																0.0045247				0.0038932
																		0.00014541																0.0034955				0.0065086
																		0.0033746																0.0035235				0.0032772
																		0.0039583																0.0022996				0.0040236
																		0.0045217																0.00432				0.0033974
																		0.0039852																0.0044529				0.0041801
																		0.0042438																0.0034336				0.0043541
																		0.0039079																0.0041268				0.0038213
																		0.003862																0.0045912				0.0039059
																		0.0034083																0.0038327				0.0033639
																		0.0037469																0.0037832				0.0031537
																		0.0041499																0.0037045				0.0036319
																																		0.0042901				0.0035998
																																		0.0054413				0.0039043
																																		0.003872				0.0061946
																																		0.0035537				0.0044299
																																		0.0064429				0.0035073
																																		0.0039926				0.0038041
																																		0.0031629				0.003904
																																		0.0046152				0.015737
																																		0.0043218				0.0036697
																																		0.0035844				0.0030601
																																		0.0041827				0.0034769
																																		0.004205				0.0032879
																																		0.0034572				0.0037663
																																		0.0035911				0.0033621
																																		0.003223				0.0038186
																																		0.0035833				0.01709
																																		0.0035053				0.0031127
																																		0.0029986				0.0034402
																																		0.0035836				0.0029071
																																		0.003943				0.0033206
																																		0.0033252				0.0033098
																																		0.0037627				0.0042931
																																		0.0039401				0.0035136
																																		0.0034475				0.0039038
																																		0.0033841				0.0037326
																																						0.0062296
																																		0.0030898				0.003533
																																		0.0037162				0.0037253
																																		0.0041692				0.0037103
																																		0.00331				0.004019
																																		0.003699				0.0045076
																																		0.0035614				0.0034685
																																		0.0030873				0.0036892
																																		0.0035231				0.0036395
																																		0.0050569				0.0040649
																																		0.00458				0.0038509
																																		0.0093021				0.0037708
																																		0.0048672				0.0034905
																																		0.0033828				0.0040855
																																		0.0036473				0.0036664
																																		0.0071103				0.0042655
																																		0.0035688				0.0041574
																																		0.0044124				0.0040755
																																		0.0043772				0.0054386
																																		0.0036172				0.0042636
																																		0.0041582				0.0041054
																																		0.004798				0.0038311
																																		0.0036596				0.0035553
																																		0.0039744				0.0056658
																																		0.003045				0.0032967
																																		0.0038769				0.0047327
																																		0.0033979				0.0033782
																																		0.0035968				0.0032664
																																		0.0042526				0.0041317
																																		0.0035576				0.0033892
																																		0.004092				0.014448
																																		0.003694				0.015544
																																		0.0043964				0.0037196
																																		0.0033403				0.0037714
																																		0.0041898				0.015871
																																		0.0039076				0.0039468
																																		0.0035651				0.013688
																																		0.0037192				0.003765
																																		0.0038381				0.0032827
																																		0.0042175				0.0033633
																																		0.0039012				0.0036073
																																		0.0030685				0.0039472
																																		0.0033832				0.0039476
																																		0.0037713				0.0034277
																																		0.004405				0.0035547
																																		0.004387				0.0041915
																																		0.003431				0.0044325
																																		0.0043066				0.0047847
																																		0.0035739				0.0050154
																																		0.0029709				0.0042685
																																		0.0035884				0.0039831
																																		0.0068036				0.0033768
																																		0.0035409				0.0069206
																																		0.0033663				0.0036845
																																		0.0044512				0.0035381
																																		0.0043763				0.0035231
																																		0.0039471				0.003573
																																		0.0036914				0.0036345
																																		0.0038729				0.0037857
																																		0.0033425				0.0043903
																																		0.0034091				0.0036155
																																		0.0045708				0.0035796
																																		0.0034156				0.0033728
																																		0.0045591				0.0040733
																																		0.0032446				0.0033929
																																		0.0044592				0.0053562
																																		0.0033394				0.0029412
																																		0.0039147				0.0035829
																																		0.0034476				0.0031426
																																		0.0032614				0.0036582
																																		0.0054242				0.0034925
																																		0.0051154				0.0041667
																																		0.0040382				0.0038472
																																		0.0036883				0.0034225
																																		0.0032519				0.0032289
																																		0.0034237				0.0035162
																																		0.004433				0.0045425
																																		0.0029508				0.0040711
																																		0.0034942				0.0035244
																																		0.004951				0.0032469
																																		0.0038322				0.0043776
																																		0.0031799				0.0038971
																																		0.0038872				0.0034357
																																		0.0032086				0.0038892
																																		0.018118				0.01337
																																		0.0030698				0.003607
																																		0.0032384				0.0031428
																																		0.0032169				0.0038429
																																		0.0055829				0.0033477
																																		0.0048269				0.0052308
																																		0.0036506				0.0037167
																																		0.0037332
																																		0.0040851				0.0031915
																																		0.0032045
																																		0.0034854				0.0039454
																																		0.004103				0.0036453
																																		0.0037224				0.0035413
																																		0.0061217				0.003205
																																		0.0031373				0.0038732
																																		0.003703				0.0029576
																																		0.0036632				0.0034891
																																		0.003512				0.0034805
																																		0.0036824				0.0036301
																																		0.0034653				0.0031174
																																		0.0033397				0.0037366
																																		0.0063948				0.0039038
																																		0.004178				0.003677
																																		0.0035096				0.0037734
																																		0.0097546				0.0044784
																																		0.0033094				0.0036262
																																		0.003117				0.0031433
																																		0.0034253				0.0034239
																																		0.0042081				0.0032228
																																		0.0040482				0.0045575
																																		0.0030644				0.003644
																																		0.0040761				0.0033852
																																		0.0042322				0.0036324
																																		0.003573				0.0035999
																																		0.0034227				0.0037587
																																		0.0030076				0.0070512
																																		0.0033674				0.0045699
																																		0.025431				0.0031672
																																						0.0039348
																																		0.0080546				0.0035073
																																		0.0036071				0.0034425
																																		0.0034878				0.0037967
																																		0.0093247				0.0041051
																																		0.0040155				0.0032996
																																		0.0065487				0.0036349
																																		0.0050306				0.003826
																																		0.0043088				0.0029206
																																		0.003586				0.0033733
																																		0.0038037				0.0032829
																																		0.0040557				0.0031996
																																		0.004031				0.0031099
																																		0.003046				0.0033985
																																		0.0036262				0.0048034
																																		0.0036001				0.0036343
																																		0.004576				0.0028663
																																		0.0037316				0.0035658
																																		0.0036215				0.0037739
																																		0.0042336				0.0032504
																																		0.0034878				0.002997
																																		0.0045621				0.0038235
																																		0.003289				0.0030236
																																		0.0032912				0.0038809
																																		0.0036929				0.0028442
																																		0.0040212				0.0036063
																																		0.0039949				0.0030882
																																		0.0032416				0.0034896
																																		0.0031542				0.0041492
																																		0.0030742				0.0040973
																																		0.0051205				0.0031948
																																		0.0052236				0.0034611
																																		0.0036723				0.0033909
																																		0.0039425				0.0032511
																																						0.0037419
																																						0.0044055
																																						0.003555
																																						0.0036825
																																						0.0037337
																																						0.0034307
																																						0.003873
																																						0.0055201
																																						0.0031833
																																						0.0038517
																																						0.0034658
																																						0.0039265
																																						0.0032428
																																						0.0034325
																																						0.0033522
																																						0.0035332
																																						0.0074677
																																						0.0033209
																																						0.0034872
																																						0.0034744
																																						0.0041615
																																						0.0079568
																																						0.005625
																																						0.0036466
																																						0.0040722
																																						0.0045706
																																						0.0038047
																																						0.0036556
																																						0.0033315
																																						0.003455
																																						0.0037969
																																						0.0032192
																																						0.0035197
																																						0.0048782
																																						0.0043283
																																						0.0066161
																																						0.0067184
																																						0.003748
																																						0.0040273
																																						0.0035675

## Sheet: PXis-reporter
	2			mean	std	sem
78X103	0.0837602	0.076264	0.12607	0.0953647	0.0268543	0.0155043
78X379	0.0695043	0.076309	0.0767095	0.0741743	0.00404926	0.00233784
207X103	0.00261137	0.00398249	0.0109391	0.0058443	0.00446513	0.00257794
207X379	0.00329218	0.0142946	0.019997	0.012528	0.0084914	0.00490251
	0.03
78X103	0.265497	0.291573	0.363432	0.306834	0.0507198	0.0292831
78X379	0.264278	0.269726	0.240649	0.258218	0.0154569	0.00892404
207X103	0.145545	0.156334	0.207144	0.169674	0.0328948	0.0189918
207X379	0.457966	0.265584	0.258057	0.327202	0.113307	0.065418
No reporter	AG174	ICEBs1 OFF	ICEBs1 ON
71	20	57	3604
44	48	79	3260
54	74	65	3516
88	63	75	4073
28	37	50	2300
49	8	29	2916
93	68	42	2983
29	59	118	2999
51	37	37	1369
48	79	54	1435
34	76	130	1917
80	64	108	1436
66	76	86	1914
97	56	104	7388
80	11	50	1212
84	16	12	4222
47	62	2	1687
96	69	62	4124
114	44	71	4709
42	37	37	5926
65	95	57	1598
42	29	76	1619
43	33	16	5671
68	42	70	3025
35	57	71	4506
72	69	121	3491
23	67	92	2455
59	34	130	2353
90	0	60	1576
46	114	83	2575
93	33	65	2699
99	35	85	2764
34	69	15	2668
131	71	43	4003
0	44	49	3595
21	52	77	3414
99	66	82	3091
48	33	130	3285
35	59	103	2465
97	61	65	4292
78	61	127	1801
44	51	64	2368
79	43	52	2788
77	36	31	2124
45	50	59	2441
147	20	78	1941
74	20	48	3433
54	22	81	2624
34	32	117	2668
51	78	61	3821
105	85	50	4646
76	61	57	1717
88	56	99	3082
122	82	33	3548
60	8	79	3391
54	56	98	1622
9	68	75	7009
74	51	123	2163
72	51	41	1784
78	32	44	2035
7	46	89	2484
59	57	37	4517
55	51	80	1943
62	79	85	1283
69	40	64	1536
56	67	53	1510
50	72	115	1784
41	57	92	2334
146	47	176	1893
159	38	164	11852
126	29	84	13682
0	26	68	2964
57	51	89	3663
116	95	36	3962
107	20	92	3437
0	59	73	5190
105	71	55	2660
27	94	41	2930
76	74	59	4696
139	20	32	5078
59	47	127	1644
41	59	53	2203
64	83	146	1429
124	61	77	1760
128	65	53	5756
25	30	58	3262
62	30	60	2978
101	43	64	3297
42	59	64	3173
80	54	83	1365
77	53	75	3022
41	84	126	3349
12	41	44	7941
80	62	87	7972
73	83	68	1867
16	42	42	1984
83	55	47	2334
55	30	51	2597
59	111	46	2793
43	38	70	1666
36	74	51	2694
53	67	62	1726
26	25	50	2693
38	66	79	2696
80	37	30	1182
104	28	73	3032
36	57	81	3416
81	16	84	797
40	47	66	2472
63	38	86	2591
64	23	44	1805
90	17	63	2536
86	38	73	2647
45	49	60	2384
35	28	24	2940
61	27	43	3224
29	58	63	3463
31	46	0	4721
97	24	39	2491
64	60	72	1737
96	47	50	2712
72	47	59	2172
59	61	46	2373
45	75	58	4118
25	31	67	4338
74	45	114	2184
77	62	66	1662
69	48	75	1838
62	64	116	2812
30	18	90	1090
38	13	56	3230
45	49	69	3175
58	28	79	2443
61	31	33	1473
102	59	79	3345
51	37	41	4560
34	2	59	3915
77	16	93	2901
25	0	87	3090
63	0	86	3079
79	36	58	4704
74	45	61	6688
112	29	27	7941
53	51	68	4574
45	34	137	2161
78	27	107	2361
84	0	132	2216
74	46	70	3019
98	105	99	3880
33	56	74	3517
28	16	52	4616
123	43	78	3121
53	79	60	4227
39	76	48	4502
65	32	41	3686
75	43	86	5402
47	54	112	8908
24	62	105	1821
70	94	38	4189
55	87	58	2834
44	32	88	2506
27	55	78	2988
48	73	67	7665
26	78	119	1888
72	101	40	2161
54	60	62	2123
60	94	82	2207
37	78	22	2843
52	105	58	906
65	125	67	4095
50	47	76	4632
39	76	73	2180
41	8	41	2237
35	68	74	3650
88	82	69	2004
32	50	101	4455
82	9	32	1082
71	82	79	1295
55	82	63	1121
65	56	15	5262
0	126	107	2858
0	77	51	2280
126	62	53	2460
55	0	89	2644
69	50	86	3659
26	72	73	4569
60	41	46	4487
46	38	103	2283
50	43	101	3104
0	7	60	3740
45	12	62	3950
113	30	120	4216
128	59	64	2100
35	58		2152
76	40		1521
35	69		2134
86	11		2350
25	44		1849
35	54		1820
91	74		3926
66	80		2372
70	52		3076
46	52
72	41
47	69
31	50
56	46
16	68
42	68
13	85
26	64
83	22
104	45
44
21
103
53
75
132
77
30
33
104
71
79
32
38
60
69
